# Supplementary material for: Assessing bnAb potency in the context of HIV-1 envelope conformational plasticity
Source: PLoS Pathog. 2025 Jan 21;21(1):e1012825. doi: 10.1371/journal.ppat.1012825 (PMC11774494; doi:10.1371/journal.ppat.1012825)
Supplement: S1 Data — Each sheet in the file contains the data for one figure and is labelled accordingly. (XLSX) [file ppat.1012825.s016.xlsx]

## Sheet: Fig 1A
				Number of tiered Viruses per Antibody
			Tier	1-79:IC50	10E8:IC50	17b:IC50	1F7:IC50	2F5:IC50	2G12:IC50	3BNC117:IC50	447-52D:IC50	4E10:IC50	BG18:IC50	CD4-Ig:IC50	N49P7:IC50	N6:IC50	NIH45-46:IC50	PG16:IC50	PG9:IC50	PGDM1400:IC50	PGT121:IC50	PGT128:IC50	PGT130:IC50	PGT135:IC50	PGT145:IC50	PGT151:IC50	VRC-PG04:IC50	VRC01:IC50	VRC07-523-LS:IC50	b12:IC50	max number of strains per tier-category
			3	0	84	8	1	85	88	31	7	85	1	8	16	31	10	59	84	31	83	32	1	6	32	7	6	87	31	88	88
			2 or 3	1	12	17	1	22	22	12	17	22	8	16	12	11	12	15	15	12	12	12	9	12	12	12	12	20	11	22	22
			2	3	364	153	28	392	384	291	161	388	108	135	185	261	165	253	372	302	369	309	115	167	302	184	159	392	252	394	415
			1B or 2	1	17	19	2	19	19	17	18	19	8	18	16	15	16	16	17	17	17	17	9	16	17	16	16	19	15	19	19
			1B	3	33	12	1	37	35	28	14	37	2	8	15	27	14	21	36	28	35	31	5	11	28	13	10	37	25	36	38
			1A	2	12	9	2	15	14	12	11	15	2	8	9	11	7	12	13	11	14	13	5	8	11	10	7	13	9	14	16
IC50 table (µg/ml)
		antibody/inhibitor
Virus name	Tier	Subtype	Seq name	1-79:IC50: geometric mean, >threshold=100	10E8:IC50: geometric mean, >threshold=100	17b:IC50: geometric mean, >threshold=100	1F7:IC50: geometric mean, >threshold=100	2F5:IC50: geometric mean, >threshold=100	2G12:IC50: geometric mean, >threshold=100	3BNC117:IC50: geometric mean, >threshold=100	447-52D:IC50: geometric mean, >threshold=100	4E10:IC50: geometric mean, >threshold=100	BG18:IC50: geometric mean, >threshold=100	CD4-Ig:IC50: geometric mean, >threshold=100	N49P7:IC50: geometric mean, >threshold=100	N6:IC50: geometric mean, >threshold=100	NIH45-46:IC50: geometric mean, >threshold=100	PG16:IC50: geometric mean, >threshold=100	PG9:IC50: geometric mean, >threshold=100	PGDM1400:IC50: geometric mean, >threshold=100	PGT121:IC50: geometric mean, >threshold=100	PGT128:IC50: geometric mean, >threshold=100	PGT130:IC50: geometric mean, >threshold=100	PGT135:IC50: geometric mean, >threshold=100	PGT145:IC50: geometric mean, >threshold=100	PGT151:IC50: geometric mean, >threshold=100	VRC-PG04:IC50: geometric mean, >threshold=100	VRC01:IC50: geometric mean, >threshold=100	VRC07-523-LS:IC50: geometric mean, >threshold=100	b12:IC50: geometric mean, >threshold=100
0013095_2_11	2	C	C.IN.2000.0013095_2_11.EF117267		0.013469	100		100	100	0.2787	100	0.079806	10.516	0.3	0.08838	0.042415	0.014936	0.0090398	0.019665	0.0036381	100	100	100	100	15.3463	61.6066	0.1018	0.087087	0.015301	100
001428_2_42	2	C	C.IN.2000.001428_2_42.EF117266		1.48192	100		100	100	0.010762	100	6.93343	0.004	0.49	0.009798	0.0048805	0.0039482	0.00681	0.0077493	0.0030345	0.018365	0.031341	0.51	0.035874	0.0015196	0.065359	0.0177	0.017916	0.0013616	92.4926
0041_V3_C18	2	C	C.TZ.2004.0041_V3_C18.HM215253		0.44			100	100	0.1		8.1				0.103			0.001	0.001	2.17917	100			0.002			0.36	0.058	100
0077_V1_C16	2	C	C.TZ.2003.0077_V1_C16.HM215254		1.73673	100		100	100	100	100	2.3496		12.703	15.4	0.027599	0.27615	0.012931	0.091701	0.0044821	100	100		100	0.16478	0.0014698	100	1.18721	0.061876	0.46236
0260_V5_C1	2	A1	A1.TZ.2005.0260_V5_C1.HM215255			100		24.6	29.4		100	2.07678									0.042	0.03						0.20229		100
0330_V4_C3	2	A1	A1.TZ.2005.0330_V4_C3.HM215257		1.06788	100		13.351	0.89363	0.021833	100	3.64801		0.97	0.1356	0.026918	0.054226	0.0038949	0.015479	0.0033775	0.04706	0.90421	100	100	0.92771	0.0031898	0.15659	0.061599	0.016547	100
0439_V5_C1	2	A1	A1.TZ.2005.0439_V5_C1.HM215258		1.6954	100		5.2332	72.9368	0.16594	100	7.42145			0.24819	0.064075	0.185	100	100	14.4258	100	2.73781		0.805	3.78	0.0087019	0.11903	0.12379	0.078729	100
0815_V3_C3	2	A1D	A1D.TZ.2004.0815_V3_C3.HM215260		0.31704	100		6.85892	100	0.015391	100	2.65797	0.16	3	0.028284	0.0099705	0.027783	100	100	100	0.020397	0.024578	0.56	100	100	29.3173	0.063	0.031335	0.0032892	15.2297
0921_V2_C14	2	C	C.TZ.2004.0921_V2_C14.HM215262		1.10488	100		24.5833	100	0.20914	100	7.06166			0.114	0.050398	0.181	0.00086177	0.0039261	0.003411	64.0409	100		0.019	0.016432	100	0.2006	0.27384	0.032384	17.4509
100002I_2_1	2	B	B.US.1993.100002I_2_1.MH012316		0.76			19.09	1.58			18.73					0.02	100	0.6		0.04							0.23		10.03
100014I_2_20	2	B	B.US.1993.100014I_2_20.MH012405		0.2			1.62	100			4.23					0.11	0.48	100		0.09							1.01		13.53
100046I_3_2	2	B	B.US.1993.100046I_3_2.MH012266		0.2			2.36	0.14			2.12					0.1	0.02	0.05		0.02							0.78		100
100307I_2_7	2	B	B.US.1991.100307I_2_7.MH012608		0.67			10	0.06			14.61					0.13	0.29	4.46		0.01							1.67		100
100383I_3_5	2	B	B.US.1991.100383I_3_5.MH012655		0.65			6.36	0.33			10.72					0.07	100	100		0.01							0.66		100
100504I_20	2	B	B.US.1993.100504I_20.MH012682		0.54			100	0.18			100					0.02	100	100		0.01							0.19		100
1006_11_C3_1601	2	B	B.US.1997.1006_11_C3_1601.EU289183		0.26334	100		4.75685	2.6	0.03374	100	5.06444	0.001	2.3	0.044		0.036742	100	0.26423	4.08959	0.002639	0.010273	1.19	100	100	3.00303	0.15893	0.1797		1.83587
100711I_3_26	2	B	B.US.1990.100711I_3_26.MH012790		0.06			1.49	0.65			4.99					0.04	0.27	0.24		0.58							0.12		100
100890I_2_1	2	B	B.US.1991.100890I_2_1.MH012806		0.13			6.58	0.23			5.19					0.06	100	100		0.02							0.44		20.97
100997I_2_2	2	B	B.US.1991.100997I_2_2.MH012868		0.42			17.92	100			14.74					0.01	100	100		100							0.07		11.29
101421I_2_11	2	B	B.US.1991.101421I_2_11.MH012925		0.65			8.71	0.43			13.87					0.02	9.85	24.96		0.06							0.15		8.56
102149I_2_23	2	B	B.US.1993.102149I_2_23.MH013041		0.15			1.43	100			2.49					0.13	0.09	0.32		1.88							0.4		20.94
102407I_2_1	2	B	B.US.1993.102407I_2_1.MH013075		0.05			1.26	0.1			1.31					0.28	1.25	1.11		100							1.41		100
102605I_33	2	B	B.US.1992.102605I_33.MH013148		1.33			19.04	0.07			100					0.09	11.79	100		0.02							0.64		100
1051_12_C22_3325	2	B	B.US.1997.1051_12_C22_3325.EU575148					21.8	100			100																		3.6
1051_12_TD12_3291	2	B	B.US.1997.1051_12_TD12_3291.EU575170					3.9	100			5.6																		0.5
1054_07_TC4_1499	2	B	B.US.1997.1054_07_TC4_1499.EU289185		0.013956	100		100	100	0.082795	100	1.21692	0.005	0.99	1.19691		0.088938	100	100	100	0.073827	0.026339	0.012	100	100	0.0098648	2.4025	0.45985		6.23016
1058_11_B11_1550	2	B	B.US.1998.1058_11_B11_1550.EU289187					4.34				2.83																31.13		40.1871
1059_09_A4_1460	2	B	B.US.1998.1059_09_A4_1460.EU575376					0.2				0.8																		4.71
1170887_08	2	C	C.ZA.2008.1170887_08.JQ352801		2.03667			100	100	0.004		25.42			0.185	0.001			0.12	0.034	100	1.95			0.11			0.11	0.004	100
1245045	2	C	C.ZA.2008.1245045.HQ595742		1.938			36	100	3.298		39.9				0.904			0.67	0.006	100	100			0.037			3.44	0.312	100
1394_C9G1	2	C	C.MW.2004.1394_C9G1.FJ444527		0.62599			100	100	100		2.22492	0.029	1.738	3.841	0.067	0.066607	0.0086177	0.017658	0.00090653	0.38159	0.010836	0.041	0.072	0.00078888	0.029116	0.70091	0.39496	0.012	19.5183
16055_2_3	2	C	C.IN.1999.16055_2_3.EF117268		0.62403	100		100	100	3.951	100	1.85644	100	1.3	0.10213	0.014098	0.042974	0.0073063	0.013676	0.0019092	0.49528	100	100	100	0.0062678	1.14077	100	0.085789	0.0082153	100
16845_2_22	2	C	C.IN.1999.16845_2_22.EF117269		0.033262	100		100	100	32.7008	100	0.19622	0.019	0.21	2.52228	0.39835	3.19513	5.30612	3.14804	100	5.47881	0.17587	100	6.52742	75.1612	100	73.3291	4.00905	0.5362	100
16936_2_21	2	C	C.IN.1999.16936_2_21.EF117270		0.27125	100		100	100	0.073432	100	0.90138		0.81	0.108	0.028909	0.023	100	100	0.2702	0.0031501	0.026314		0.071	5.14	1.61325	0.10377	0.13161	0.0043271	80.9012
1811_B3_23	2	C	C.BW.2004.1811_B3_23.KC154012		0.466			100	100	0.84		2.92				0.162			100	100	0.024771	0.04			100			2.08	0.111	100
191084_B7_19	2	A1	A1.UG.2007.191084_B7_19.HM215266		1.60858			14.8	100	0.067875		9.69715	0.011		0.047	0.02	0.02	0.017805	0.025931	0.0018162	0.023268	0.027754	100	0.058	0.029605	0.0060732	0.074833	0.090226	0.01	100
19157834_V1	2	C	C.ZA.2005.19157834_V1.HQ595743		0.184			100	100	0.041		4.4				0.015			100	100	0.0077639	0.02			100			0.35	0.032	100
191821_E6_1	2	D	D.UG.2006.191821_E6_1.HM215270		1.61057	100		3.6075	100	0.11991	100	6.77381	14.076		0.55	0.17398	0.09	39.1659	9.75389	0.21889	100	0.01891	0.01	0.49664	0.15399	0.16977		1.30026	0.08523	100
191955_A11	2	A1	A1.UG.2007.191955_A11.HM215272		0.25684			0.5	21.15	100		0.1442	100	20.979	1.811	0.025	0.11147	0.0077739	0.023488	0.001387	100	13.7971	1.082	100	0.0010474	0.0063496	100	1.53654	1.081	22.7
19252094_A5_G2	2	C	C.ZA.2005.19252094_A5_G2.HQ615953		1.40067			100	100	5.147		13.79			0.206	0.059			0.01	0.001	0.025137	0.05			0.118			0.47	0.109	0.82
19314479_A2_5	2	C	C.ZA.2005.19314479_A2_5.HQ615958		0.753			100	100	0.046		10.9				0.053			0.14	0.001	100	100			9.376			0.84	0.062	100
19715820_A10_H2	2	C	C.ZA.2007.19715820_A10_H2.HQ615950		0.335			100	100	100		4.87				0.033			0.07	0.005	0.033801	0.04			0.032			100	0.273	14.24
20104663_E11_D2	2	C	C.ZA.2007.20104663_E11_D2.HQ615945		0.133			100	100	100		6.06				0.015			0.04	0.002	0.0075595	0.02			0.304			100	0.628	100
20258279_V2	2	C	C.ZA.2007.20258279_V2.HQ595763		1.39666			100	100	0.303		15.4				0.069			100	100	3.41732	0.03			100			0.54	0.104	100
20286961_C1_H8	2	C	C.ZA.2009.20286961_C1_H8.HQ615960		0.144			100	100	0.13		1.14			0.095	0.144			0.01	1.591	1.37454	100			3.684			0.4	0.113	8.39
20358510_01	2	C	C.ZA.2008.20358510_01.JQ352790		2.12667			100	2.1	0.192		44.77				0.074			0.14	0.016	4.502	100			1.953			0.39	0.012	100
20417927_07	2	C	C.ZA.2007.20417927_07.JQ352785		1.61933			100	100	100		5.74				100			0.48	0.994	100	100			20.289			100	100	100
20803520	2	C	C.ZA.2008.20803520.HQ595748		2.361			100	100	0.335		17.23				0.07			4.19	13.019	0.048578	0.02			0.341			1.72	0.105	100
20915593	2	C	C.ZA.2008.20915593.HQ595749		0.192			100	100	100		25.92			100	0.006			0.26	0.001	1.359	100			0.002			100	0.075	100
20965238	2	C	C.ZA.2009.20965238.HQ595751		1.64133			100	100	0.157		70.7107				0.069			100	100	100	100			100			1.1	0.083	2.88
211_9	2	02_AG	02_AG.CM.2004.211_9.EU513187		0.32263	100		4.7	38.3	0.34696	100	4.2906	1.299	5.6	0.22		100	0.021882	0.074192	0.069425	1.15748	0.0533	100	100	0.12925	0.0034641	100	11.1049		100
21203310_G7_C3	2	C	C.ZA.2008.21203310_G7_C3.HQ615946		0.224			100	100	5.812		3.13				2.063			100	70.7107	0.076994	0.04			2.127			100	1.055	100
21399975_E2_B3	2	C	C.ZA.2009.21399975_E2_B3.HQ615957		0.696			100	100	15.496		17.07				0.019			0.34	0.003	0.003	100			0.056			3.08	0.115	100
21492713_B11_E3	2	C	C.ZA.2009.21492713_B11_E3.HQ615947		0.787			100	100	0.089		8.28			0.063	0.066			100	100	0.00171	0.004			100			0.14	0.021	7.9
21502011_F12_E2	2	C	C.ZA.2009.21502011_F12_E2.HQ615949		0.176			100	100	1.582		4				0.372			100	100	0.016327	100			100			9.77	0.605	100
21561324_D3_B5	2	C	C.ZA.2009.21561324_D3_B5.HQ615961		1.47933			100	100	6.983		6.6				0.005			0.1	0.299	0.08111	0.003			0.183			0.44	0.019	100
231965_C1	2	D	D.UG.2001.231965_C1.JQ361079		6.87078	100		14.338	100	0.0465	100	18.7855	100	2.5	0.15078	0.044048	0.054213	4.19352	1.14017	0.0088463	100	100	100	100	0.46739	0.0036194	0.16999	0.33663	0.022035	0.11785
231966_C2	2	D	D.UG.2001.231966_C2.JX512899		0.12733			0.24	100	0.24429		0.57	100		0.102	0.052	1.34922	0.007	0.041091	0.001	100	4.09935	9.167	100	0.038987	0.063048		0.109	0.028	5.39
234_F1_16_57	2	C	C.TZ.2001.234_F1_16_57.HM215278		0.285			100	100	100		3.9				0.039			0.01	0.001	0.5805	100			0.015			100	1.352	100
235_47	2	02_AG	02_AG.CM.2004.235_47.EU513195		0.13933	100		100	0.67071	0.027916	100	0.77441	0.005	29	0.063992	0.012286	0.26769	0.11677	0.25067	0.0035184	0.15321	100	100	3.32225	2.86333	16.2665	0.015858	0.044053	0.0069533	36.5751
246_F3_C10_2	2	A1C	A1C.TZ..246_F3_C10_2.HM215279		0.62398	100		1.74595	100	0.1018	100	1.91718			0.172	0.043816	0.761	0.44721	0.024362	0.0034461	100	0.00338		100		0.10222		0.27538	0.12732	100
247_23	2	DU	DU.CM..247_23.EU683891		0.40136	100		1.95	100	0.031545	100	1.6564		1.1	100	0.09768	47.8	25.7803	0.14304	0.00678	100	100		100	0.017	100	100	4.11658	1.56059	100
249M_B10	2	C	C.ZM.2003.249M_B10.EU166862		0.69864			100	100	0.087642		7.60343	100		0.081		0.04	0.018522	0.052446	0.0075429	100	6.20078	100	100	0.47512	0.0092125	11.2662	0.09761		15.0854
26191_2_48	2	C	C.IN.2000.26191_2_48.EF117274		1.62384	100		100	100	0.048113	100	3.60401		1.3	0.324	0.056085	0.115	0.94169	0.13782	0.0046477	0.12824	0.020284		100	0.053	100	0.21468	0.21144	0.055857	2.29833
263_8	2	02_AG	02_AG.CM.2004.263_8.EU513182		0.12932	100		100	9.50406	0.027546	100	0.55545	1.38	1	0.073321	0.031947	0.11743	0.81197	0.28545	0.013029	0.97029	0.32427	100	100	25.735	11.0717	0.056005	0.19956	0.033349	100
269_12	2	02A1	02A1.CM.2004.269_12.EU513194		0.11571	100		100	100	0.1384	100	0.30743		4.5	0.211	0.044383	9.79	0.22769	1.53867	0.87647	0.17525	0.014098		100	4.36	0.0018384	100	0.26052	0.058166	100
2759058_F10_B6	2	C	C.ZA.2006.2759058_F10_B6.HQ615959		1.287			36.33	46.25	1.141		2.89				0.069			0.13	0.062	0.7063	100			1.852			2.64	0.155	36.9
2768732_C5_16	2	C	C.ZA.2006.2768732_C5_16.HQ615952		3.07733			3.59	100	0.304		1.51				0.271			0.06	0.376	100	100			0.054			1.6	0.198	16.64
2833264	2	C	C.ZA.2006.2833264.HQ595757		0.388			100	100	0.707		13.59				0.026			0.1	0.022	100	100			0.015			0.41	0.039	100
2865_A11_12	2	C	C.BW.2005.2865_A11_12.KC154013		1.70733			100	100	0.268		11.69			0.43	0.135			0.16	0.213	1.13176	0.05			2.422			0.88	0.113	100
2869751_A4_D3	2	C	C.ZA.2007.2869751_A4_D3.HQ615954		1.752			100	100	0.141		17.63				0.113			0.24	0.005	0.48827	0.05			0.494			0.68	0.078	100
2891391_A2_E1	2	C	C.ZA.2007.2891391_A2_E1.HQ615955		0.906			100	100	1.736		16.81				0.072			100	100	100	100			100			1.16	0.048	100
2969249	2	C	C.ZA.2007.2969249.HQ595766		0.921			100	100	0.64		10.83				0.28			100	100	100	100			100			1.37	0.222	100
3016_V5_C45	2	D	D.TZ.2005.3016_V5_C45.HM215283		0.45935	100		0.80322	100	0.80846	100	2.5696	100	0.72	0.59464	0.01862	100	100	0.48682	73.004	100	100	100	100	50.3984	0.18779	56.2193	0.13618	0.02389	1.30471
304_F2_1_11	2	C	C.TZ.2001.304_F2_1_11.HM215286		1.927			100	100	0.655		35.9				0.029			0.02	0.039	100	100			22.011			0.42	0.019	100
3103_V3_C10	2	A1CD	A1CD.TZ.2004.3103_V3_C10.HM215288		100			12.4	100	0.25673		13.2464	0.002	30.5	0.158		1.71412	35.7693	65.4244	2.96393	0.015751	0.011072	0.148	2.002	0.14582	0.028248	0.21083	1.39265		100
3168_V4_C10	2	C	C.TZ.2005.3168_V4_C10.HM215289		1.98364	100		17.8438	100	0.092951	100	4.66856			0.264	0.10707	0.178	0.031278	0.12003	0.081022	0.36152	100		1.42	0.0206	100	0.17862	0.16444	0.044568	100
3168_V4_C10_K651N	2	C	C.TZ.2005.3168_V4_C10_K651N.		0.189			7.62																				0.251
329_14_B1	2	C	C.IN.2014.329_14_B1.MK076593		3.02					2.02			0.07					5.37	0.02	0.37	0.02	0.02			100	3		0.59
329_14_B4	2	C	C.IN.2014.329_14_B4.MK076596		3.74					2.02			0.07					4.59	0.35	0.96	0.05	0.06			100	2.98		1.25
329_15_A1	2	C	C.IN.2015.329_15_A1.MK076610		1.06					4.51			0.06					100	100	2.06	100	2.11			100	4.59		5.62
329_15_B1	2	C	C.IN.2015.329_15_B1.MK076614		0.99					6.74			0.05					100	100	4.51	1.26	0.98			100	1.89		100
329_16_C1	2	C	C.IN.2016.329_16_C1.MK076647		2.11					3.33			1.02					100	100	8.88	2.35	1.29			100	100		2.56
329_16_D5	2	C	C.IN.2016.329_16_D5.MK076655		4.59					4.21			1.04					100	100	100	2.48	2.04			100	100		3.68
3301_V1_C24	2	C	C.TZ.2003.3301_V1_C24.HM215294		4.13525	100		100	100	0.031463	100	10.8034	0.025	2.9	0.036401	0.012305	0.023795	0.033563	0.32341	0.075644	0.00999	0.10104	0.458	100	0.44906	0.0076175	0.033088	0.12071	0.010292	43.7355
330_14_A12	2	C	C.IN.2014.330_14_A12.MK076674		0.21					100			0.07					5.23	100	1.36	0.02	0.31			1.73	100		100
330_14_A20	2	C	C.IN.2014.330_14_A20.MK076682		1.07					100			0.05					100	1.11	3.25	0.06	0.52			100	100		100
330_15_C36	2	C	C.IN.2015.330_15_C36.MK076700		6.7305			100		100	100		1.03					100	100	6.98	0.65456	0.69			100	100		100		100
330_15_D36	2	C	C.IN.2015.330_15_D36.MK076705		6.8345			100		100	100		1.06					100	100	8.24	0.78613	0.99			100	100		100		100
330_16_A2	2	C	C.IN.2016.330_16_A2.MK076707		1.72769			100		100	100		3.34					100	100	8.91	0.43793	0.47			28.8357	100		100		100
330_16_D4	2	C	C.IN.2016.330_16_D4.MK076712		2.00791			100		100	100		0.99					100	100	100	0.066332	0.04			6.02979	100		100		100
3312_D6_2	2	C	C.BW.2005.3312_D6_2.KC154014		2.80667			100	100	0.828		36.98				0.065			0.14	0.006	100	0.01			0.442			0.18	0.035	100
3365_V2_C20	2	A1	A1.TZ.2004.3365_V2_C20.HM215298		1.49551	100		1.57322	100	0.016709	100	2.10968	0.013	0.05	0.063166	0.016424	0.040736	0.005	0.062372	0.0049002	0.10167	100		0.109	0.339	0.0030275	0.063306	0.048655	0.0098841	37.1075
3415_V1_C1	2	A1	A1.TZ.2003.3415_V1_C1.HM215299		5.46568	100		42.1099	1.65479	0.099334	100	13.0443	0.023	12.6	0.21279	0.031819	0.051418	0.028575	0.12241	0.039474	100	0.013608		0.369	100	0.0025423	0.10268	0.088359	0.025046	8.18804
3426_V5_C17	2	C	C.TZ.2005.3426_V5_C17.HM215300		0.127			100	100	0.049		1.4				0.034			0.03	0.001	0.007	0.01			0.207			0.26	0.067	100
3514597	2	C	C.ZA.2007.3514597.HQ595759		3.36733			100	100	0.038		100				0.022			100	0.008	0.020966	0.05			0.053			0.5	0.054	9.32
3545883_G1_E1	2	C	C.ZA.2007.3545883_G1_E1.HQ615942		0.43			100	100	0.444		3.22				0.063			0.15	0.002	100	100			0.019			0.69	0.111	100
3603_C11_13	2	C	C.BW.2006.3603_C11_13.KC154015		100			100	100	0.015		1.32				0.045			0.26	6.223	0.031698	0.04			100			0.31	0.048	100
3718_3_11	2	A1	A1.TZ.2004.3718_3_11.HM215306		1.58762	100		3.81648	100	100	100	6.77451		14.7941	55.4977	0.0179	1.53568	0.015604	0.046408	0.0037114	1.0623	100		100	0.046	0.015591	100	0.32087	0.019955	22.7934
3728_V2_C6	2	C	C.TZ.2004.3728_V2_C6.HM215307		0.153			100	100	0.02		1.6				0.006			0.13	100	1.4102	100			31.724			0.06	0.007	100
377_V4_C09	2	C	C.TZ.2004.377_V4_C09.HM215308		1.784			100	100	100		31.6				0.341			100	2.337	0.33097	0.05			3.037			2.26	0.388	100
3817_V2_C59	2	CD	CD.TZ.2004.3817_V2_C59.HM215310		0.31466	100		4.06557	4.9687	0.18719	100	1.36014	0.219	67.5112	1.74788	0.27177	100	0.0055476	0.0051006	100	59.9111	0.0076204	3.192	100	100	100	2.50468	100	0.16136	100
3873_V1_C24	2	C	C.TZ.2003.3873_V1_C24.HM215311		3.71312	100		100	100	7.42943	100	6.46781			1.22	0.16165	0.141	30.0552	100	0.0037469	0.015978	0.013359		0.3	0.0028284	0.001968	0.64529	0.95444	0.1868	100
3988_25	2	B	B.US.1995.3988_25.AY835436		0.12412	100		100	0.37684	100	100	0.81073		41.9165	0.085206	0.080285	0.28412	0.0052307	0.020997	0.025131	0.0020027	0.0053326		100	0.007	0.0056074	0.33359	0.67345	0.073873	0.99531
398_F1_F6_20	2	A1	A1.TZ..398_F1_F6_20.HM215312		0.53991	100		0.749	45.7221	0.07324	100	2.76696		8.05999	0.1007	0.034019	0.17832	100	100	100	0.0038433	0.0043209		100	100	0.0037933	0.037562	0.1535	0.041559	0.061479
556_F2_3_25	2	C	C.TZ.2001.556_F2_3_25.HM215317		0.458			100	100	4.418		15.9				0.151			100	100	0.04549	0.04			100			3.32	0.173	100
569_F1_37_10	2	C	C.TZ.2001.569_F1_37_10.HM215318		2.21933			100	100	0.226		49.1			0.038	0.041			100	100	100	100			4.057			0.3	0.016	100
5768_4	2	B	B.US.1995.5768_4.AY835435		1.56402	100		0.22811	2.64393	0.19147	100	9.96562		0.756	0.25846	0.063409	0.074	0.043794	0.10871	0.010961	0.076543	2.60066		100	0.02	0.015987	0.10825	0.24675	0.078965	1.71308
6022_V7_C24	2	C	C.TZ.2006.6022_V7_C24.HM215319		0.644			100	100	0.021		6.11941				0.842			100	100	0.023341	0.13			100			1.98	0.101	100
6040_V4_C15	2	C	C.TZ.2005.6040_V4_C15.HM215320		2.24667			100	100	0.032		23.5			0.064	0.049			0.01	0.003	100	100			0.01			0.15	0.062	100
6041_V3_C23	2	A1C	A1C.TZ.2004.6041_V3_C23.HM215321		1.21211			9.5	100	0.0083236		10.8355	100	10	0.047		0.0071138	0.24198	0.40011	0.027563	100	100	100	100	2.35569	0.0081633	0.021071	0.019656		100
6101_1	2	B	B.US.1994.6101_1.AY835434		0.0040772	100	10	100	7.48206	0.022325	100	0.12886		3.40401	0.060033	0.0078766	0.016	100	100	100	0.0027369	0.004262		0.146	100	0.013551	0.13122	0.068105	0.0095061	100
6146_V7_C23	2	C	C.TZ.2006.6146_V7_C23.HM215324		3.662			100	100	100		100			100	0.083			0.19	0.071	0.002	0.01			7.01			0.9	0.132	100
620345_C1	2	01_AE	01_AE.TH.2005.620345_C1.JX512900		0.64864	100		0.40162	100	100	100	0.76853	100	82.5311	48.1394	1.58903	100	100	1.16529	0.030106	100	100	100	100	0.037922	100	100	100	100	100
62357_14_D3_4589	2	B	B.US.1997.62357_14_D3_4589.EU289189		0.35947	100		3.7	100	0.054552	100	2.06338	3.008	0.22	0.025		0.054772	100	100	100	2.53687	0.8595	0.783	100	100	0.0062603	100	0.87006		78.085
6240_08_TA5_4622	2	B	B.US.1995.6240_08_TA5_4622.EU289190		0.66904	100		12.8	0.6	0.27096	100	8.5769	0.003	20.5	0.457		0.44	100	2.73557	100	0.052139	0.016662	100	22.623	100	0.057461	3.0438	0.86043		100
6244_13_B5_4567	2	B	B.US.1996.6244_13_B5_4567.EU289191		0.11888	100		100	100	0.036588	100	0.34393	0.011	3.1	0.29045		0.07	100	100	100	0.10873	0.018294	0.141	0.112	9.37732	100	0.50805	0.19986		100
6322_V4_C1	2	C	C.TZ.2005.6322_V4_C1.HM215326		2.01083	100		100	100	100	100	7.14099		2.282	0.781	0.031016	100	100	100	0.0052807	100	100		100	0.08846	100	100	100	0.033254	100
63358_04_P3_4013	2	B	B.US.1997.63358_04_P3_4013.EU289192					2.26				8.02																		100
6480_V4_C25	2	CD	CD.TZ.2004.6480_V4_C25.HM215329		4.95401			11.2	100	0.01		4.15532	0.016	6.4	0.031		0.025298	100	100	100	0.0030533	0.003	0.392	0.577	100	100	0.027	0.028705		100
6540_V4_C1	2	A1C	A1C.TZ.2004.6540_V4_C1.HM215330		2.20093	100		31.8758	100	100	100	12.4706	28.197	3.00746	34.2739	0.025736	100	0.021296	0.041833	0.0039468	100	4.53574	1.025	100	0.024129	0.0063306	100	100	100	32.9283
6545_V3_C13	2	A1C	A1C.TZ.2004.6545_V3_C13.HM215331		1.7535	100		11.2	100	100		8.031		3.44099	4.953	0.009042	100										100	100		100
6785_V5_C14	2	C	C.TZ.2005.6785_V5_C14.HM215338		0.90501	100		100	100	0.15181	100	3.1107			0.459	0.12563	0.311	0.008075	0.016333	0.0063693	0.017461	0.018124		0.335	1.63198	100	0.32606	0.31193	0.068223	39.6626
6811_V7_C18	2	CD	CD.TZ.2006.6811_V7_C18.HM215340		5.2202			100	100	0.035824		6.74091	0.001		0.229		0.032404	100	100	100	0.0022654	0.0041339	0.156	0.052	100	100	0.19287	0.14736		100
6838_V1_C35	2	C	C.TZ.2003.6838_V1_C35.HM215341		0.39879	100		100	100	0.2543	100	1.65737			0.565	0.033996	1.52	0.001	0.0099745	0.0047321	0.11996	100		100	0.65206	0.12559	0.50243	0.32421	0.042046	100
6952_V1_C20	2	41_CD	41_CD.TZ.2003.6952_V1_C20.HM215343		0.070166			0.1	44.1	0.12697		1.24897	0.005	2	18.386		0.02	12.5853	100	0.20415	0.050899	100	100	0.017	2.44389	70.1541	0.073251	0.0417		7.52002
6980_V0_C31	2	C	C.TZ.2003.6980_V0_C31.HM215344		3.49			100	100	0.072		14.5			0.05	0.012			0.06	0.01	0.20647	100			100			0.1	0.036	100
700010040_C9_4520	2	B	B.US.2006.700010040_C9_4520.EU289193			100		19.4112	100		100	50.0388		0.57														0.23		0.84853
700010058_A4_4375	2	B	B.US.2006.700010058_A4_4375.EU289194						2.46																					19.62
703010010_C4	2	C	C.MW.2006.703010010_C4.KC894105		0.772			100	100	0.041		5.2				0.018			0.01	0.001	0.0031748	100			0.003			0.11	0.01	14.4
703010054_2A2	2	C	C.MW.2007.703010054_2A2.FJ443808		1.12579			100	100	0.33081		13.052	100		0.132	0.108	0.18703	0.021715	0.02259	0.013873	100	100	100	100	100	0.017926	0.16812	0.50286	0.091	100
703010054_2A2_REV	2	C	C.MW.2007.703010054_2A2_REV.FJ443808					100	100			0.06																		100
703010131_1E2	2	C	C.MW.2007.703010131_1E2.KC894107		1.532			100	100	0.287		9			100	0.02			0.44	0.006	100	100			0.059			100	0.028	100
703010200_1E5	2	C	C.MW.2007.703010200_1E5.FJ443999		4.07598			100	2.48195	0.3066		17.0292	0.002		0.184	0.093	0.14	100	100	16.4755	0.0071093	0.0077211	0.289	100	100	0.0020801	1.15373	0.71742	0.088	100
703010217_B6	2	C	C.MW.2007.703010217_B6.KC894109		0.14283	100		100	100	0.041789	100	0.47381			0.131	0.03402	0.135	0.002	0.01039	0.0036055	0.0033176	0.079753		100	0.029	100		0.2669	0.060515	14.6916
703010228_1C4	2	C	C.MW.2007.703010228_1C4.FJ444031		0.239			100	100	0.331		3				0.1			1.97	0.015	100	100			0.105			0.82	0.142	8.9
703357_C2	2	01_AE	01_AE.TH.2005.703357_C2.JN944658		7.13			8.26313	100	48.647		9.17359		100			15.4796	1.49614	2.17395		100							8.94427		100
704010042_2E5	2	C	C.ZA.2007.704010042_2E5.KC894113		0.104			100	100	0.04		4.90902				0.046			0.002	0.001	100	100			0.009			0.16	0.009	100
704010069_C6	2	C	C.ZA.2007.704010069_C6.KC894114		0.76			100	100	0.226		3.6				0.079			0.03	0.01	22.5819	100			4.369			1.03	0.132	24
704010083_B8	2	C	C.ZA.2007.704010083_B8.FJ443671		0.35			100	100	0.506		3.6				0.209			0.31	0.115	0.47856	0.29			2.772			2.26	0.416	100
704809221_1B3	2	C	C.ZA.2007.704809221_1B3.FJ444103		0.020131			100	100	0.076255		0.105	4.394		0.141	0.217	0.15	0.012083	0.046883	0.20171	0.035133	0.028807	0.408	100	0.1163	100	0.29131	0.57636	0.154	31.0963
704809221_1B3_REV	2	C	C.ZA.2007.704809221_1B3_REV.FJ444103					100	100			4.36																		100
704810053_2B7	2	C	C.ZA.2007.704810053_2B7.KC894119		0.28			100	100	1.582		2.9				0.072			0.16	0.003	100	0.01			3.398			100	0.069	41.3
705010185_TF	2	C	C.ZA.2007.705010185_TF.KC156129		1.06666			100	100	0.05		18.9			0.103	0.444			3.27	0.988	100	100			0.358			100	0.262	100
705010198_TF	2	C	C.ZA.2007.705010198_TF.KC156130		1.216			100	100	0.024		35.2				0.009			100	25.503	0.026577	0.01			1.56			0.15131	0.012	100
706010164_1A7	2	C	C.ZA.2007.706010164_1A7.FJ444076		0.134			100	100	18.871		2.53772			0.083	0.036			0.14	0.005	0.025298	0.02			0.263			0.24	0.024	100
706010164_1A7_REV	2	C	C.ZA.2007.706010164_1A7_REV.FJ444076		0.134			100	100	18.871		1.15							0.14	0.005	0.016	0.02			0.263			0.24	0.024	100
7165_18	2	B	B.US.1994.7165_18.AY835437		0.23998	100	100	1.52681	0.62754	5.67191	100	1.0256		3.37739	53.199	1.29921	100	18.3835	100	0.69805	0.019183	0.011097		100	0.06951	100	100	59.8583	1.82689	100
722_G4_16	2	C	C.ZA.2007.722_G4_16.JN967798		0.316			100	100	4.086		6.8			23.482	0.091			0.05	0.369	0.012515	100			0.085			100	0.054	100
89_6	2	B	B.US.1989.89_6.U39362		0.21126	100		1.52627	0.51641	0.11175	0.005	1.10629		0.242	0.111	0.11699	0.274	100	100	100	0.01398	0.0076472		100	100	100	0.076769	0.67381	0.14075	0.098307
89_F1_2_25	2	CD	CD.TZ..89_F1_2_25.HM215349		2.01142			100	100	100		19.9774	100	0.491	21.631		100	60.9739	0.6864	0.0050639	100	100	100	26.932	2.49759	47.8482	100	100		100
9004SS_A3_4	2	A1	A1.UG.2007.9004SS_A3_4.HM215350		0.35969			0.80665	100	0.066212		2.32659	0.005		0.125	0.081	0.18	0.02	0.051327	0.001	0.0023399	0.0017411	0.078	100	0.018	0.009	0.862	1.89439	0.051	100
9014_01_TB1_4769	2	B	B.US.1997.9014_01_TB1_4769.EU575786					2.8	100			14.4																		100
9020_20_A13_4607	2	B	B.US.1998.9020_20_A13_4607.EU575870					2	14.6			1.1																		100
9021_14_B2_4571	2	B	B.US.1998.9021_14_B2_4571.EU289196			100		5.8	100		100	4.8		0.84														1.7		100
928_28	2	02_AG	02_AG.CI.1999.928_28.EU513199		0.087917	100		1.43378	100	0.16031	100	0.12125	0.761	2.51984	0.24038	0.066935	0.1584	0.021883	0.060631	0.019668	33.0656	100	100	100	100	100	3.48216	0.42176	0.10328	100
92RW020_2	2	A1	A1.RW.1992.92RW020_2.EU855131		1.35124	100	24.7	9.85078	35.0214	0.02524	100	7.91632		6.05406	0.11244	0.045177	0.14342	0.18046	0.11527	0.014939	0.0018846	0.0047995	0.039	0.61591	5.1448	0.004899	0.08107	0.2575	0.074711	25.1477
92TH021	2	01_AE	01_AE.TH.1992.92TH021.AY669775		0.025		100	100	100			7.98806		0.325				1.00397	0.4374	5.2154e-05	100	0.007746	0.009	100	0.0018521		1.289	0.40516		22.5062
93IN905	2	C	C.IN.1993.93IN905.AY669742				100	100	100			6.10156						22.3607	0.44145	0.29	0.0042172	0.0068683	0.02	0.011	0.073681		0.332	0.10789		59.7956
94UG103	2	A1	A1.UG.1994.94UG103.AY669705		0.46		100	26.7773	78.3625			17.222		0.044				0.052311	0.59564	0.021	2.05254	0.015369	1.402	100	0.18628		0.202	0.23518		19.3359
96ZM651_02	2	C	C.ZM.1996.96ZM651_02.AF286224		0.02784	100		100	100	0.39415	100	0.12071			0.325	0.056886	0.416	100	100	0.12419	0.010145	0.40469		100	14.0873	0.0036297	3.0839	0.67443	0.087337	100
A07412M1_VRC12	2	D	D.UG.1999.A07412M1_VRC12.HM215357		0.30469	100		1.64596	100	0.030897	100	1.0834	0.081		0.24942	0.042762	0.03	0.82936	0.76655	0.01463	0.010645	48.9795	100	13.303	0.0025294	0.61464	0.25977	0.13259	0.04083	9.30386
AC10_29	2	B	B.US.1998.AC10_29.AY835446		0.11996	100	100	1.01543	100	7.29302	100	0.3732	0.001	15.5293	30.7669	0.31909	0.40363	0.014342	0.058527	0.064842	0.029232	0.0079835	0.245	100	0.009052	0.006597	78.6459	1.51102	0.46997	3.12135
ADA_COMB_MUT	2	B	B.US.1986.ADA_COMB_MUT.		0.033							1.6
AE01	2	01_AE	01_AE.CN.1999.AE01.EU363849						100																			0.12		100
AMC009_1B5	2	B	B.NL.1986.AMC009_1B5.PP544519		2.78			12.43	100	0.01		100						0.25	100	0.65	0.03	0.01				0.03		0.12
AMC011	2	B	B.NL.1989.AMC011.PP544654						1.93												0.007				0.001	0.006		0.41
B005018_8_F6_3	2	C	C.BW.2006.B005018_8_F6_3.KF114881		0.272			100	100	0.093		2.86			0.055	0.051			0.45	0.001	31.1267	100			2.919			0.28	0.118	100
B005582_7_G7_8	2	C	C.BW.2007.B005582_7_G7_8.KF114882		0.382			100	100	100		23.64				2.213			100	100	3.26119	0.03			100			100	2.378	100
B06	2	B	B.CN..B06.EU363830		0.44			3.22	100			4.78						100	0.21		0.01							0.17		3.09
B41_9032_08_A1_R315Q	2	B	B.US.1998.B41_9032_08_A1_R315Q.						7																0.14	0.39
BC04	2	BC	BC.CN.2007.BC04.EU363834		2.8			100	100			1.4						0.8	2.12		0.12							1.22		32.9887
BC05	2	BC	BC.CN.2007.BC05.EU363835		0.13			100	100			1.15897						0.11	0.68		0.09							1.08		100
BC08	2	BC	BC.CN.2006.BC08.EU363838		3.18			100	100			0.92						5.1	3.26		0.13							0.44		100
BC09	2	BC	BC.CN.2003.BC09.EU363839		0.14			100	100			4.36503						0.16	1.29		100							100		100
BC10	2	07_BC	07_BC.CN.2005.BC10.EU363840		5.53			100	100			0.29189						5.14	11.12		0.13							0.62		0.98125
BC11	2	BC	BC.CN.2005.BC11.EU363841		0.05			100	100			0.14						0.08	0.86		0.01							1.42		0.50949
BC16	2	07_BC	07_BC.CN..BC16.EU363846		2.89			100	100			0.82						2.37	3.19		0.06							1.96		12.21
BC17	2	08_BC	08_BC.CN.2006.BC17.EU363847		0.13			100	12.1876			0.09						0.05	0.6		0.09							100		50.955
BC18	2	07_BC	07_BC.CN.2005.BC18.EU363848		4.64			100	100			3.03						7.21	7.18		0.04							1.06		100
BF1266_431A	2	C	C.MW.2002.BF1266_431A.HM215360		0.88002			100	100	0.090837		6.1985	100		0.057	0.007	0.1	0.0037931	0.030166	0.0051667	100	100	0.408	54.0612	2.53798	100	100	0.04846	0.009	100
BF535_A1	2	A1D	A1D.KE..BF535_A1.DQ208431					100	100			21.4							0.04									0.2		100
BG1168_1	2	B	B.US.1996.BG1168_1.AY835443		0.33746	100	100	1.2797	100	0.14745	100	2.11254		20.0301	0.31511	0.060062	1.32	100	100	100	100	100		100	100	0.011534	0.84789	0.4836	0.10251	100
BG505_W6M_C2	2	A1	A1.KE.1993.BG505_W6M_C2.DQ208458		0.5635	100		1.06377	100	0.021075	100	1.25044			0.108	0.03157		0.0026918	0.034355	0.0038361	0.033277	0.035068	0.06	56.629	0.02572	0.00095445	0.045277	0.072876	0.036855	100
BG505_W6M_C2_T332N	2	A1	A1.KE.1993.BG505_W6M_C2_T332N.			100			0.84788	0.017241	100				0.21	0.024	0.033	0.008	0.042426	0.0030984	0.014916	0.041628	0.027	2.234	0.21868	0.043	0.066	0.11042	0.046	100
BJ175_4	2	B	B.CN..BJ175_4.MN617380		0.04			0.01	100			0.14						3.12	0.21		100							0.12		0.01
BJ176_1	2	B	B.CN..BJ176_1.MN617381		0.06			0.38	100			4.87						100	0.28		0.19							0.05		3.08
BJ24_3	2	07_BC	07_BC.CN..BJ24_3.HQ326126		0.17			100	100			0.64						0.02	0.18		0.02							1.46		9.27
BJ28_13	2	07_BC	07_BC.CN..BJ28_13.MN617362		2.56			100	100			1.4						2.4	6.16		0.05							3.49		6.22
BJ39_14	2	B	B.CN..BJ39_14.MN617376		0.01			1.09	100			0.56						100	1.72		0.02							0.81		2.36
BJ412_W6M_S3	2	A1CD	A1CD.KE..BJ412_W6M_S3.DQ208443					41.5	100			100																		100
BJ5_11	2	01_AE	01_AE.CN.2007.BJ5_11.GU475024		0.27			24.76	100			1.93						2.21	1.67		0.04							0.22		100
BJ613_E1	2	A1	A1.KE..BJ613_E1.DQ208448					37.5	100			100							0.03									0.08		100
BJ6_17	2	01_AE	01_AE.CN.2008.BJ6_17.GU475029		2.86			5.24	100			1.58						1.82	5.48		1.82							0.07		100
BJOX002000_03_2	2	07_BC	07_BC.CN.2007.BJOX002000_03_2.HM215364		0.57585	100		100	100	100	100	1.42932		0.05	2.86	0.053185	100	0.22091	0.098139	0.0022679	0.019235	0.020587		100	1.40712	0.0057915		100	0.42763	100
BJOX009000_02_4	2	01_AE	01_AE.CN.2007.BJOX009000_02_4.HM215372		0.39565	100		0.22062	100	0.35228	100	0.25036	24.376		0.19514	0.21912	0.26	2.08038	1.66721	0.24874	5.03744	0.002531	0.006	100	0.20923	100	1.10117	1.6005	0.37946	100
BJOX010000_06_2	2	01_AE	01_AE.CN.2007.BJOX010000_06_2.HM215373		0.076504	100		0.44228	100	1.68147	100	0.39817	100		0.18554	0.59325	0.87	1.46487	0.2798	1.33271	100	5.44294	0.031	100	100	100	2.97456	8.15	1.1705	100
BJOX015000_11_5	2	01_AE	01_AE.CN.2007.BJOX015000_11_5.HM215377		0.077232			0.32	100	0.052548		0.16124	100		0.036		0.06	1.74208	0.46182	1.17933	100	0.0020088	0.003	0.489	100	100	0.251	0.14688		100
BJOX025000_01_1	2	01_AE	01_AE.CN.2007.BJOX025000_01_1.HM215386		0.25784	100		0.18869	100	0.067129	100	0.28224	100		0.12827	0.043113	0.18	0.21855	0.19483	0.051614	100	100	100	100	5.25039	100	78.0793	6.26496	0.11448	100
BJOX028000_10_3	2	01_AE	01_AE.CN.2007.BJOX028000_10_3.HM215389		0.19676	100		1.61179	2.1713	0.011727	100	0.68352	0.474		0.07	0.0059439	0.07	18.4696	0.5641	0.042477	100	0.024183	0.025	100	34.1995	91.7004	100	0.28641	0.0035676	100
BJX4_6	2	01_AE	01_AE.CN.2007.BJX4_6.GU475020		0.99			4.88	100			8.55						3.45	2.37		0.01							0.44		100
BJYA119_6	2	B	B.CN..BJYA119_6.MN617385		0.24			3.02	100			7.35						100	100		0.04							0.05		100
BK184_W6M_D2	2	CD	CD.KE..BK184_W6M_D2.DQ208491					14.3	100			100																		41.7
BORI_D9_4D7_1410	2	B	B.US.1990.BORI_D9_4D7_1410.EU576296					100	100			13																		6.2
BORI_D9_4F8_1413	2	B	B.US.1990.BORI_D9_4F8_1413.EU576299					100	100			3.4																		2.5
C1080_C3	2	01_AE	01_AE.TH.1999.C1080_C3.JN944660		0.083107	100		0.11013	100	0.13394	100	0.52142	5.369	4.3	0.25446	0.18727	0.93003	0.00073692	0.003287	0.00064022	100	0.11641	0.014775	100	0.0037888	100	2.25178	1.81586	0.17577	100
C2101_C1	2	01_AE	01_AE.TH.1999.C2101_C1.JN944661		0.92306	100		0.91594	100	0.055869	100	2.88082	100	4.69947	0.11463	0.055942	3.93115	0.0083813	0.030437	0.0066747	100	0.025291		100	0.005	89.0899	0.14213	0.20202	0.067464	74.3122
C3347_C11	2	01_AE	01_AE.TH.1999.C3347_C11.JX512902		0.015436	100		0.11088	100	0.030678	100	0.13185	100	100	0.034293	0.0079626	0.041696	0.0054097	0.036465	0.0059714	100	0.0025192	0.002	100	0.0073325	100	100	0.081806	0.030143	100
C4118_9	2	01_AE	01_AE.TH.2000.C4118_9.JQ352782		0.50511	100		3.63938	100	0.035086	100	3.86245	100		0.057914	0.052303	0.058863	0.018403	0.025193	0.0025565	100	100	100	100	0.0014344	19.9655	0.088626	0.17164	0.021152	100
CA327_D2_2	2	C	C.ZA.2008.CA327_D2_2.JN681220		0.369			100	100	0.048		9.74				0.022			0.57	100	0.36437	100			100			0.16	0.009	100
CA392_H2_6	2	C	C.ZA.2007.CA392_H2_6.JN681221		0.129			100	9.47	0.036		2.38			0.132	0.186			100	0.095	0.90056	0.11			0.004			0.18	0.088	100
CAAN5342	2	B	B.US.2004.CAAN5342.AY835452		1.62223	100	100	10.107	100	0.6167	100	6.51532	0.008	100	1.50626	0.13822	0.17333	9.10935	11.3295	100	0.0077551	0.18961	27.0535	3.09114	7.40888	0.0050209	1.79809	1.06717	0.16032	100
CAP129_1_15_B2_13	2	C	C.ZA.2006.CAP129_1_15_B2_13.JN681223		0.29			100	100	0.009		2.86				0.015			0.04	0.006	100	100			0.331			0.15	0.017	3.11
CAP136_1_16_E6_1	2	C	C.ZA.2006.CAP136_1_16_E6_1.JN967790		0.362			100	100	0.253		10.99			6.314	0.087			100	100	0.046949	100			100			100	0.17	7.42
CAP177_1A3	2	C	C.ZA.2006.CAP177_1A3.KC894133		0.422			100	100	0.527		2.6			0.126	0.011			0.1	2.674	0.085115	100			0.117			0.15	0.017	15.7
CAP188_1_D1_14_REV	2	C	C.ZA.2007.CAP188_1_D1_14_REV.KC894134		0.456			100	100	1.364		3.8				0.01			8.37	100	1.84231	100			100			0.18	0.014	100
CAP206_1_B5	2	C	C.ZA.2005.CAP206_1_B5.FJ443358			100		100			100	0.61408							0.12		1.71							100		100
CAP210_E8	2	C	C.ZA.2005.CAP210_E8.DQ435683		0.49434	100		100	100	9.87797	100	1.89249	3.469	1.39703	3.97134	17.2734	100	0.020397	0.11114	0.0090701	44.411	100	100	61.9362	67.3969	0.0091751	100	100	3.11755	37.5883
CAP210_TA5	2	C	C.ZA.2005.CAP210_TA5.KC894136		0.4			100	100	5.72		2.4			1.157	100			0.22	0.034	7.9427	100			41.399			100	0.921	31.6
CAP220_2_00_A8_5B	2	C	C.ZA.2007.CAP220_2_00_A8_5B.JN967792		0.917			100	100	100		7.1				0.019			0.02	100	100	100			100			0.05	0.005	100
CAP221_B14	2	C	C.ZA.2006.CAP221_B14.KC894137		0.642			100	100	0.149		5.8				0.041			0.28	0.135	100	100			100			0.36	0.037	100
CAP224_1_18_C7_3	2	C	C.ZA.2006.CAP224_1_18_C7_3.JN967793		0.612			100	100	0.592		2.2				0.199			2.19	0.022	0.063984	0.14			0.068			1.26	0.109	100
CAP258_2_00_X_23	2	C	C.ZA.2005.CAP258_2_00_X_23.JN681227		0.475			100	100	0.15		8.18				0.225			5.71	2.005	100	100			0.399			0.45	0.282	100
CAP266_2_00_E9_H6	2	C	C.ZA.2006.CAP266_2_00_E9_H6.JN681229		0.616			100	100	100		16.41			100	0.009			0.17	0.292	100	100			0.034			100	100	27.01
CAP269_2_00_F11_1	2	C	C.ZA.2006.CAP269_2_00_F11_1.JN967794		0.447			100	100	0.055		6.2				0.036			100	100	100	100			4.386			0.11	0.027	100
CAP290_2_00_23_6	2	C	C.ZA.2008.CAP290_2_00_23_6.JN681253		0.448			100	100	100		5.73			2.565	0.023			0.54	0.059	9.85395	100			0.037			1.98	0.095	100
CAP292_2_00_12_4	2	C	C.ZA.2008.CAP292_2_00_12_4.JN681254		0.333			100	100	0.106		4.29				0.14			100	100	0.2519	0.14			100			0.51	0.096	100
CAP304_2_00_F6_6	2	C	C.ZA.2008.CAP304_2_00_F6_6.KC154018		1.55666			100	100	1.282		45.5				0.009			0.01	0.043	0.11535	100			13.127			0.04	0.008	2.13
CAP306_2_00_F9_1	2	C	C.ZA.2008.CAP306_2_00_F9_1.KC154019		1.125			100	100	0.394		6.65				0.061			0.04	0.001	0.034181	0.03			0.173			0.34	0.04	100
CAP307_2_00_24_1	2	C	C.ZA.2008.CAP307_2_00_24_1.JN681255		0.136			100	100	0.125		4.41			0.194	0.045			0.04	4.524	0.093304	0.03			100			0.29	0.05	100
CAP308_2_00_E11_35	2	C	C.ZA.2008.CAP308_2_00_E11_35.KC154020		10.114			100	100	100		100				100			0.02	0.001	2.15114	2.16			0.006			100	100	100
CAP310_2_00_20_2	2	C	C.ZA.2008.CAP310_2_00_20_2.JN681256		0.95			100	100	6.094		24.03				0.057			0.02	0.293	100	100			0.064			0.66	0.143	100
CAP317_2_00_D4_10	2	C	C.ZA.2008.CAP317_2_00_D4_10.KC154022		0.747			100	100	100		1.83				0.133			0.01	0.035	4.66033	100			0.069			100	0.133	100
CAP323_2_00_B6_45	2	C	C.ZA.2008.CAP323_2_00_B6_45.KC154023		0.847			100	100	0.141		5.11				0.145			2.98	0.007	0.049944	0.02			0.286			100	0.053	14.37
CAP326_2_00_D9_2	2	C	C.ZA.2008.CAP326_2_00_D9_2.KC154024		2.949			100	100	0.341		40.42				0.515			100	2.716	100	0.06			0.085			1.59	0.298	7.2
CAP327_2_00_C6_37	2	C	C.ZA.2008.CAP327_2_00_C6_37.KF114885		2.297			100	100	0.09		26.64				0.164			2.19	41.187	100	100			6.703			0.39	0.095	100
CAP330_2_00_F2_41	2	C	C.ZA.2008.CAP330_2_00_F2_41.KC154025		0.273			27.13	100	100		3.66				0.003			0.02	0.002	100	100			0.001			0.56	0.002	100
CAP331_2_00_D7_39	2	C	C.ZA.2009.CAP331_2_00_D7_39.KF114886		0.324			100	100	100		16.86				0.041			100	100	0.0084343	0.005			100			0.4	0.028	100
CAP332_2_00_C10_1	2	C	C.ZA.2009.CAP332_2_00_C10_1.KF114887		0.616			100	100	0.389		10.16				0.018			100	100	0.040718	0.02			100			0.23	0.015	100
CAP341_2_00_C10_18	2	C	C.ZA.2009.CAP341_2_00_C10_18.KC154027		0.836			100	100	0.065		1.01				0.011			0.23	0.003	0.00171	0.28			0.014			0.34	0.107	100
CAP343_2_00_21_2	2	C	C.ZA.2009.CAP343_2_00_21_2.JN681257		0.009			100	100	0.106		0.38				2.605			100	100	0.016519	0.01			100			5.46	0.486	30.89
CAP347_2_00_B1_1	2	C	C.ZA.2009.CAP347_2_00_B1_1.JN681258		0.576			100	100	0.026		4.85				0.076			0.001	0.001	0.1087	100			0.018			0.24	0.109	100
CAP363_2_00_10_3	2	C	C.ZA.2009.CAP363_2_00_10_3.KJ598853		0.105			100	100	0.286		1.6			45.733	0.148			0.36	19.51	0.0092209	0.03			5.226			2.12	0.16	100
CAP378_2_00_D2_5	2	C	C.ZA.2010.CAP378_2_00_D2_5.KF114888		1.708			100	100	100		100				0.03			100	9.914	100	100			3.502			100	0.023	100
CAP382_2_00_D7_19	2	C	C.ZA.2010.CAP382_2_00_D7_19.KC154028		1.511			100	100	100		18.15				0.373			0.07	0.021	46.2778	6.42			1.272			100	0.372	100
CAP40_2_01_A3_5	2	C	C.ZA.2006.CAP40_2_01_A3_5.JN681231		0.118			100	100	6.24		1.59				0.011			100	100	0.044404	0.05			100			100	0.011	100
CAP45_G3	2	C	C.ZA.2005.CAP45_G3.DQ435682		0.62323	100		100	100	1.38283	100	2.68544	100	2.60966	0.13077	0.042342	100	0.0027126	0.0053979	0.0022716	1.3843	100	100	100	0.0015334	0.0080404	30.5849	6.08614	0.038429	0.45087
CAP69_1_12_TA7_1	2	C	C.ZA.2006.CAP69_1_12_TA7_1.JX131327		0.081			100	100	100		4.5			100	0.025			7.83	0.022	0.0073186	0.79			0.163			100	0.047	100
CAP88_6M_C10	2	C	C.ZA.2005.CAP88_6M_C10.KU198436		0.0313	100		100	100		100	0.305						100	100	100	0.303	0.0171	0.0023	100	100	0.0009	2.36	1.94		6.04
CE0089_G2	2	C	C.MW.2003.CE0089_G2.KC894073		0.477			100	100	0.109		6				0.096			100	100	0.093837	100			100			0.25	0.03	100
CE0393_C3	2	C	C.MW.2003.CE0393_C3.FJ444215		0.24005			100	100	0.20131		2.36	100		0.195	0.038	0.32693	0.002	0.016128	0.0093185	100	100	100	100	0.14539	100	33.6198	0.6103	0.065	100
CE0626_E6	2	C	C.MW.2003.CE0626_E6.FJ444284		0.286			100	100	100		0.7				0.061			0.05	0.002	0.03748	0.04			0.023			0.52	0.05	100
CE0665_F2	2	C	C.MW.2003.CE0665_F2.KC894076		0.245			29.4	6.5	0.125		2.2			0.026	0.092			100	48.627	0.06185	0.004			0.289			0.48	0.148	100
CE0682_E4	2	C	C.MW.2003.CE0682_E4.FJ444325		0.40358			74.3155	100	0.031603		2.39599	100		0.041	0.03	0.061482	0.026	0.13243	0.01	100	100	100	100	25.9557	100	0.304	0.62174	0.039	1.60997
CE0985_H7	2	C	C.MW.2004.CE0985_H7.FJ444391		1.308			100	100	100		19.3875				0.657			1.03	0.012	0.031446	0.2			2.965			100	7.906	100
CE1086_B2	2	C	C.MW.2004.CE1086_B2.FJ444395		0.46743			100	100	0.076892		0.58544	100		0.089	0.027	0.04	100	100	100	0.0012765	100	100	100	100	0.8144	1.18	1.60332	0.088	14.8
CE1172_H1	2	C	C.MW.2004.CE1172_H1.FJ444434		0.38182			100	0.59	100		0.55606	0.002	1.619	8.499	0.53	100	0.0073186	0.076922	0.016848	0.012385	0.015283	0.056	100	0.45404	100	100	100	100	100
CE1176_A3	2	C	C.MW.2004.CE1176_A3.FJ444437		0.4204	100		100	100	0.25867	100	3.58143	0.004		0.30964	0.20811	1.31064	0.0030197	0.0097833	0.13864	0.014567	0.020913	0.041	33.6167	100	0.0062075	2.61824	2.15123	0.29535	100
CE2052_G10	2	C	C.MW.2006.CE2052_G10.KC894084		0.45			100	100	0.048		4.6			0.027	0.043			0.05	0.003	100	100			0.001			0.18	0.016	100
CE2060_G9	2	C	C.MW.2005.CE2060_G9.FJ444607		0.38415			100	100	0.22241		2.16175	100		0.661	0.055	0.090111	0.14831	0.053592	0.0015037	100	100	100	100	0.033057	0.25427	0.79975	0.28034	0.045	31.2951
CH064_20	2	07_BC	07_BC.CN.2004.CH064_20.EF117254		3.09	100		100	100		100	0.4		1.4														0.49749		55.0005
CH0694	2	C	C.MW.2008.CH0694.KJ700458		3.089			100	5.41	0.647		42.63				0.076			3.54	1.032	0.26123	0.04			1.957			100	0.111	100
CH091_9	2	07_BC	07_BC.CN.2004.CH091_9.EF117256					100	100			0.7																0.23		100
CH110_2	2	07_BC	07_BC.CN.2004.CH110_2.EF117257			100		100	100		100	0.1		1.1														2.118		32.8634
CH111_8	2	07_BC	07_BC.CN.2004.CH111_8.EF117258			100		100	100		100	1.5		0.84														3.9		100
CH117_4	2	07_BC	07_BC.CN.2004.CH117_4.EF117262		0.18408	100		100	100	0.97722	100	0.36829		3.9	0.20116	0.023774	0.022	0.004544	0.0066845	0.0018114	100	100		100	0.012	10.071	0.038122	0.084764	0.01153	100
CH119_10	2	07_BC	07_BC.CN.2004.CH119_10.EF117261		0.83589	100		100	100	4.73393	100	2.12045		4	0.108	0.05203	0.206	0.46043	0.39316	0.074648	0.034097	0.032946		100	0.4662	0.014184		0.7125	0.068523	100
CH181_12	2	07_BC	07_BC.CN.2004.CH181_12.EF117259		0.60488	100		100	100	0.12135	100	2.92716		0.99	0.077369	0.047599	0.189	0.0013942	0.0063732	0.0011041	0.0090574	0.01992		0.063	0.0003	100	0.22342	0.5071	0.082117	2.02836
CH505_TF	2	C	C.MW.2008.CH505_TF.KC247556		3.74783	100		100	100	0.03	100	20.01				0.047749		0.09	0.35698	0.0088318	100	100				0.01		0.12919		2.15766
CH505_TF_DELGLY3_197	2	C	C.MW.2008.CH505_TF_DELGLY3_197.		3.29848	100		100	100	0.005	100	21				0.0070711		0.05	0.32199	0.012247	100	100				0.01		0.021977		0.60709
CH505_TF_DELGLY3_276	2	C	C.MW.2008.CH505_TF_DELGLY3_276.		3.14118	100		100	100	0.001	100	17				0.0024495		0.1	0.22882	0.018974	100	100				0.007		0.0034641		0.0064807
CH505_TF_DELGLY3_461	2	C	C.MW.2008.CH505_TF_DELGLY3_461.		2.84921	100		100	100	0.002	100	16				0.0028284		0.1	0.21698	0.028983	100	100				0.01		0.53766		0.011
CH505_TF_DELGLY4	2	C	C.MW.2008.CH505_TF_DELGLY4.		2.72984	100		100	100	0.001	100	14				0.001		0.1	0.22073	0.016971	100	100				0.01		0.002		0.0052915
CH505_TF_N279K	2	C	C.MW.2008.CH505_TF_N279K.		3.5			100	100	100	100	11				0.02		0.03	0.14	0.009	100	100				0.012		100		1
CM244_EC1	2	01_AE	01_AE.TH.1990.CM244_EC1.JQ715397		0.57921	100		0.64591	100	0.059573	100	1.19991			0.031	0.011817		0.0014186	0.004899	0.00048164	100	0.012618		100	0.0003	100		0.10175	0.010305	100
CNE10	2	B	B.CN.2004.CNE10.HM215397		0.031211	100		1.2087	0.10359	0.059691	100	0.47647		0.648	0.1253	0.095391	0.173	25.3867	0.24061	100	0.0040622	0.0089554		3.1	100	100	0.48535	0.69167	0.072465	100
CNE11	2	B	B.CN.2005.CNE11.HM215398		2.158	100		8.65302	0.66611			9.50815		6.20166		0.352		2.757	0.011									0.34713		1.00257
CNE12	2	B	B.CN.2004.CNE12.HM215399		0.21957	74.0083	12	5.04728	100	0.070123	100	1.07437		30	0.063498	0.14582	0.516	100	100	100	0.0027861	0.017305		0.13	100	0.010287	0.26046	0.80915	0.17398	100
CNE15	2	BC	BC.CN.2007.CNE15.HM215401		0.98668	100		100	100	100	100	3.41711		1.63341	1.65198	0.034375	0.035196	0.0047958	0.010069	0.0053085	23.8439	100		100	2.6	0.0088346	0.087631	0.10562	0.012744	6.68425
CNE16	2	BC	BC.CN.2007.CNE16.HM215402		2.178	100		100	100			4.32389		0.48743		0.313		0.01	0.017									0.34739		4.41293
CNE17	2	C	C.CN.2007.CNE17.HM215403		0.45196	100		100	100	5.09637		3.50348	0.02	1.047	0.126		0.19786	0.037598	0.13266	0.0077922	9.41924	0.30116	100	100	0.1315	0.11675	0.67243	0.99103		100
CNE23	2	08_BC	08_BC.CN.2007.CNE23.HM215408		2.249	100		100	100			13.863		13.505		5.295		100	1.188									21.4646		3.9429
CNE31	2	08_BC	08_BC.CN.2007.CNE31.HM215412		1.44975	100		100	100	8.50651	100	4.37335			0.24	0.27956	0.253	2.7816	15.3637	0.16753	0.83231	38.6005		13.6	0.068	0.003707	0.93073	0.98068	0.14863	23.9154
CNE4	2	B	B.CN.2006.CNE4.HM215413		0.054961	13.7288	1.2	1.64206	31.2813	0.12125	7.49	0.20697		0.129	0.25053	0.20007	0.238	100	100	100	9.19337	1.41707		0.215	100	100	0.50533	0.78313	0.14461	100
CNE5	2	01_AE	01_AE.CN.2006.CNE5.HM215415		1.02133	100		7.1729	100	0.30419	100	3.664	100	11.1274	0.248	0.090852	0.20234	0.0092879	0.01223	0.0015238	100	0.042216	0.0067272	100	0.0023183	100	0.34369	0.27331	0.072044	24.4204
CNE55	2	01_AE	01_AE.CN.2007.CNE55.HM215418		0.11256	100		1.37782	100	0.11912	100	1.37513		11.7606	0.050379	0.091399	0.25949	0.84464	0.17979	0.0084721	100	100		100	0.0012599	100	0.16525	0.35775	0.062406	100
CNE56	2	01_AE	01_AE.CN.2007.CNE56.HM215419		0.075073	52.0483		1.05172	100	0.074564	100	0.30674		14.1	0.23906	0.083443	0.483	100	100	5.07414	100	7.28298		100	1.63	100	0.51359	0.47365	0.10085	100
CNE57	2	B	B.CN.2005.CNE57.HM215420		0.061278	70.214	100	2.15659	100	0.10296	2.26	0.55863		16.189	0.051536	0.099466	0.182	100	100	100	0.0089137	0.0091132		100	100	0.0044273	0.12447	0.55192	0.1469	29.5671
CNE59	2	01_AE	01_AE.CN.2006.CNE59.HM215422		0.0026452	100		0.037687	100	0.057403	100	0.038476		0.45595	0.10416	0.13861	0.102	0.10664	0.089803	0.0037067	100	100	100	100	0.050212	66.3216	0.3781	0.70691	0.07645	76.0144
CNE7	2	BC	BC.CN.2006.CNE7.HM215426		0.1429	100		1.28336	100	100	100	0.47279		0.67967	0.16292	0.03615	0.099339	0.27035	1.28602	0.0084432	0.027811	0.044721		100	0.259	0.019248	63.2456	0.36706	0.047619	1.59951
CNE9	2	B	B.CN.2005.CNE9.HM215428			41.37		1.93789	3.74859			1.91405		0.383				100	100									45.1501		0.44011
COT6_15	2	C	C.ZA.1999.COT6_15.DQ447266		0.013748			100				0.72986
CT140_140_B6	2	C	C.ZA.2007.CT140_140_B6.JN681233		0.564			100	100	0.126		17.61			0.152	0.06			3.06	0.59	0.0078837	0.01			0.752			100	0.103	100
CT431_G6_6	2	C	C.ZA.2007.CT431_G6_6.JN681234		0.087			100	21.08	2.517		4.7				0.452			0.08	0.039	0.087895	0.01			100			1.29	0.577	100
CT810_G4_7	2	C	C.ZA.2007.CT810_G4_7.KF114891		0.34			100	100	1.191		7.87				0.1			0.09	4.213	0.053368	0.06			0.054			0.51	0.093	100
CT823_B6_1	2	C	C.ZA.2007.CT823_B6_1.JN681236		0.629			100	100	0.101		8.62				0.1			100	100	0.018057	0.01			100			0.06	0.072	100
CT885_H3_2	2	C	C.ZA.2008.CT885_H3_2.JN967797		0.736			100	100	0.104		8.6				0.127			100	100	2.32257	0.04			100			2.38	0.386	23.4
CT966_E1_7	2	C	C.ZA.2008.CT966_E1_7.JN681238		0.755			100	100	0.2		7.07			0.055	0.038			0.02	0.006	7.85408	0.05			0.001			0.56	0.072	100
CT977_69_12	2	C	C.ZA.2008.CT977_69_12.JN681239		0.075			100	100	0.064		2.43				0.051			0.37	0.003	0.11719	0.01			0.003			0.24	0.034	100
DU123_06	2	C	C.ZA.1998.DU123_06.DQ411850		0.12348	100		100	100	0.2264	100	0.25325		0.12723	1.9	0.06267	100	0.016587	0.070212	0.0025776	0.034122	0.066431		100	0.024	100	100	9.06317	0.13344	0.54147
DU151_02	2	C	C.ZA.1998.DU151_02.DQ411851		0.64906	100		100	100	100	100	1.5972		1.24436	2.5706	0.056497	100	0.0069079	0.016422	0.0024419	0.0043898	0.010719		100	0.0071085	0.049654	0.19723	8.01285	0.088665	4.48553
DU172_17	2	C	C.ZA.1998.DU172_17.DQ411853		0.03181	100		100	100	0.42705	100	0.13458	100	0.31492	0.23545	0.042634	100	0.031103	0.32525	3.64255	0.049589	0.031317	0.049	100	100	0.002737	0.23023	100	0.11188	0.80436
DU422_1	2	C	C.ZA.1998.DU422_1.DQ411854		0.26404	100	100	100	100	100	100	1.12121	0.009	13.5953	35.5584	0.036421	100	0.45674	0.91795	9.75478	0.046413	0.05754	0.062969	100	30.2592	2.90062	100	100	2.3766	0.31581
GX28_31	2	01_AE	01_AE.CN.2007.GX28_31.GU475017		0.51			5.31	100			2.09						0.31	2.23		0.02							0.69		100
GX33M_25	2	07_BC	07_BC.CN..GX33M_25.HQ326141		0.07			100	100			0.73						0.15	0.81		0.1							1.81		7.01
GX34_21	2	01_AE	01_AE.CN.2007.GX34_21.GU475022		1.71			5.13	100			5.86						0.54	8.83		1.53							0.34		100
GX35_33	2	01_AE	01_AE.CN.2008.GX35_33.GU475023		1			2.75	100			3.71						1.64	3.21		100							0.25		100
GX45_57	2	07_BC	07_BC.CN..GX45_57.HQ326143		0.08			100	100			1.94						0.02	1.22		0.04							1.13		2.27
GX74_20	2	01_AE	01_AE.CN.2008.GX74_20.GU475021		0.17			4.77	100			4.9						0.63	1.77		0.04							0.33		15.35
GX75_20	2	08_BC	08_BC.CN..GX75_20.HQ326144		4.4			100	100			0.92						4.26	3.06		0.04							0.85		4.04
GX79_7	2	07_BC	07_BC.CN..GX79_7.HQ326145		0.09			11.23	100			7.19						0.04	0.97		0.03							0.39		3.12
GX83_47	2	01_AE	01_AE.CN.2008.GX83_47.GU475027		1.15			3.53	100			17.81						2.49	3.19		0.02							0.94		100
GX88_47	2	01_AE	01_AE.CN.2008.GX88_47.GU475018		3.25			7.16	100			12.95						0.27	5.25		4.15							0.16		100
GX90_1	2	01_AE	01_AE.CN.2008.GX90_1.GU475019		0.11			23.01	100			3.84						1.63	4.5		4.48							0.54		100
GX93_8	2	07_BC	07_BC.CN..GX93_8.MN617364		0.1			100	100			0.28						0.12	0.9		0.01							100		7.14
GZ36_5	2	07_BC	07_BC.CN..GZ36_5.MN617393		0.11			100	100			0.37						0.13	0.29		0.05							1.28		100
H022_7	2	B	B.PE..H022_7.EF210725			100		3.9	100		100	2.6		8.1														0.6		13.1348
H030_7	2	B	B.PE..H030_7.EF210727			100		2.3	100		100	3		22														1.3		100
H031_7	2	B	B.PE..H031_7.EF210728			100		0.2	1.4		0.62929	0.4		39.4														0.9		1.06707
H080_23	2	B	B.PE..H080_23.EF210735			100		100	3.8		100	1.4		4.8														0.71		100
HEB46_6	2	B	B.CN..HEB46_6.MN617382		0.04			20	100			9.81						0.82	0.27		0.01							0.02		3.99
HEB5_10	2	B	B.CN..HEB5_10.MN617374		0.09			100	100			0.52						6.26	0.75		0.02							1.45		1.12
HN6A_40	2	B	B.CN..HN6A_40.MN642095		0.21			4.69	100			5.27						9.93	6.87		0.35							1.29		2.41
HUB199_1	2	01_AE	01_AE.CN.2006.HUB199_1.GU475025		0.1			9.9	100			19.12						1.82	1.08		100							0.76		100
JRCSF	2	B	B.US.1986.JRCSF.AY669726		0.2907	100	100	3.813	0.59827	0.02521	9.19457	1.98317		0.56536	0.088738	0.095339	0.06	0.0017714	0.0028417	0.0050344	0.040918	0.0058149	0.012785	0.16388	0.0012162	0.011437	0.12955	0.19688	0.052814	0.17602
JRFL	2	B	B.US.1986.JRFL.AY669728		0.25419	100	0.024495	3.81156	0.93595	0.0020502	7.05902	4.72866		0.17642	0.015471	0.0055708	0.009	100	100	100	0.021155	0.011812	0.071466	100	17.0678	0.0071279	0.097738	0.03368	0.0033449	0.03572
KO224_T87_2_4	2	C	C.ZA.2008.KO224_T87_2_4.JN681240		0.099			100	100	0.047		100				0.044			0.74	0.27	0.0084343	0.002			0.06			0.41	0.039	100
KO426_T78_10	2	C	C.ZA.2008.KO426_T78_10.JN681241		0.27629	100		100	100	0.16931	100	2.983			0.20288	0.12653		100	100	100	63.3188	100		44.2	100	0.004101		1.28142	0.30313	100
KO459_T68_4	2	C	C.ZA.2008.KO459_T68_4.JN681242		0.21			100	100	0.173		6.8			0.059	0.156			100	0.002	0.062859	0.26			0.006			1.27	0.12	100
KO756_38_TB12	2	C	C.ZA.2008.KO756_38_TB12.JN681243		0.377			100	100	0.019		4.36				0.037			0.01	0.001	0.0068683	0.01			0.013			0.07	0.017	100
KO870_C2_10	2	C	C.ZA.2008.KO870_C2_10.JN681244		0.523			100	100	0.131		9.87			0.09	0.042			0.01	0.01	100	100			8.568			0.23	0.03	100
ME067_A10_15	2	C	C.ZA.2008.ME067_A10_15.JN681245		100			100	100	0.25		12.29				0.085			0.3	0.467	4.93196	0.09			3.24			0.48	0.152	100
NAB13PRE_CL_9	2	G	G.CH..NAB13PRE_CL_9.EU023937		0.12			0.122	0.75		100	0.0472						1.5	0.802	1.76	100	100	100	0.0147	0.0208	0.0987	17.7	0.0838		100
NAB5PRE_CL_1	2	B	B.CH.2003.NAB5PRE_CL_1.EU023923		0.0267			1.26	100		100	1.12						100	100	2.07	0.107	0.005	0.0052	0.777	0.128	100	2.16	3.9		15.7
NAB9PRE_CL_106	2	B	B.CH.2001.NAB9PRE_CL_106.EU023928		0.0107			0.21	100		4.74	0.476						18.6	100	100	0.0738	15.8	100	100	5.5	9.24	0.0693	0.842		100
P0402_C2_11	2	G	G.ES.2002.P0402_C2_11.EU885759		0.10841	100		5.7975	100	0.057282	100	0.6423	0.005	11.4	0.037417	0.049356	0.066182	0.1429	0.70917	0.029209	0.0052563	0.007635	0.116	100	0.019817	0.0026109	0.953	0.14243	0.041959	100
P1981_C5_3	2	G	G.ES.2008.P1981_C5_3.FJ817369		0.023132	100		100	100	0.50509	100	0.24256	0.006	41.8	0.17819	0.12473	0.063246	1.24363	0.33872	0.16806	0.0014717	0.014843	2.63	100	4.25817	0.094965	0.15844	0.30686	0.053613	100
PRB926_04_A9_4237	2	B	B.US.1994.PRB926_04_A9_4237.EU289197			100		1.3	100		100	2.8		0.64														0.1		0.94305
PRB931_06_TC3_4930	2	B	B.US.1995.PRB931_06_TC3_4930.EU289198						2.88																					100
PRB958_06_TB1_4305	2	B	B.US.2000.PRB958_06_TB1_4305.EU289199					0.23				0.5																		2.31
Q168_A2	2	A1D	A1D.KE.1995.Q168_A2.AF407148		1.21198	100		5.45829	100	0.051338	100	6.40115		11.6	0.13266	0.042397	0.13828	0.019367	0.081148	0.0050948	94.1673	100		100	1.6387	0.0062715	0.052022	0.11018	0.041653	100
Q259_17	2	A1	A1.KE.1994.Q259_17.AF407152		4.76841	100		12.7747	100	0.018134	100	9.9134	100	3.37843	1.04353	0.12347	0.034692	0.10488	0.068253	0.098358	41.6852	100	0.32	100	53.4299	90.5724	100	0.072861	0.01023	100
Q259_D2_26	2	A1	A1.KE.1994.Q259_D2_26.AF407153															100	100		100	100			100			0.43
Q461_E2	2	A1	A1.KE.1995.Q461_E2.AF407156		2.17855	100		9.34765	100	0.061425	100	4.03013	100	25.4	0.53338	0.14219	0.13973	4.76561	2.98816	0.12545	100	60.9582	3.007	100	14.437	6.37405	0.31466	0.44827	0.13233	100
Q769_B9_PNS79D	2	A1	A1.KE.1996.Q769_B9_PNS79D.AF407157															0.01	0.05		100	100			100			0.17
Q769_D22	2	A1	A1.KE.1996.Q769_D22.AF407158		0.91062	100	100	0.84878	100	0.0098967	100	1.47659	100	1.02616	0.041833	0.019569	0.011164	0.048871	0.012781	0.0041345	100	100	1.234	100	0.47466	100	0.052178	0.030406	0.011812	100
Q842_D12	2	A1	A1.KE.1994.Q842_D12.AF407160		3.40841	100		30.7191	100	0.0039006	100	6.30505	13.986	100	0.029698	0.011915	0.018036	0.0046154	0.015926	0.003415	0.01292	0.017663	0.0039408	100	0.12804	0.0031848	0.012745	0.028439	0.0097645	100
Q842_D16	2	A1	A1.KE.1994.Q842_D16.AF407162					100				14.6						0.07	0.19183		0.06	0.11			100			0.51498		100
QB857_110I_B3	2	D	D.KE.1997.QB857_110I_B3.FJ866138															0.2	100		100	0.07			0.65			100
QC406_70M_F3	2	C	C.KE.1997.QC406_70M_F3.FJ866133															100	0.2		0.01	0.007			100			100
QD435_100M_A4	2	D	D.KE.1999.QD435_100M_A4.FJ866139					0.76				2.58						100	100		100	100			0.2			0.35496		5.74
QH0515_1	2	B	B.TT.1994.QH0515_1.AY835440		0.73507	100	100	0.51937	0.038322	0.1752	100	3.14383		3.06674	0.41062	0.2045	0.689	100	100	100	6.07625	100		0.212	100	0.0036297	0.25183	0.74239	0.56862	0.73248
QH0692_42	2	B	B.TT.1994.QH0692_42.AY835439		0.43071	100	2.42817	1.92121	3.37298	0.23459	42.3153	2.1925	0.013	0.5991	1.63819	0.59498	0.84007	100	95.3697	100	0.66127	0.033258	4.71829	100	100	0.084793	1.17026	1.38289	0.64	0.73285
R1166_C1	2	01_AE	01_AE.TH.1998.R1166_C1.JQ352783		0.47114	100		2.12096	100	0.19656	100	1.57649	100	18.2664	0.1489	0.3134	1.01326	0.46842	1.12662	0.88025	100	100	100	100	2.97341	100	0.35264	1.6274	0.37636	91.2221
R18553	2	A1	A1.RW.2007.R18553.HM215434							0.08						0.123				0.001	0.004							0.291	0.13
R2184_C4	2	01_AE	01_AE.TH.2001.R2184_C4.JN944665		0.62613	100		1.84517	100	0.034176	100	1.94614	100	7.4	0.0199	0.03928	0.047397	1.00958	0.28573	0.003125	100	5.8874	0.968	100	0.076999	100	0.023723	0.08116	0.021952	100
R3265_C6	2	01_AE	01_AE.TH.1999.R3265_C6.JX512903		2.53724	100		100	100	0.080565	100	11.4097	100	4.99545	0.14165	0.058822	0.023503	0.017482	0.21769	0.0082057	100	100	14.384	100	0.023579	100	55.7793	0.34185	0.11764	75.6346
REJO4541_67	2	B	B.US.2001.REJO4541_67.AY835449		0.14283	100	12	0.3889	100	0.030835	100	0.49099	100	0.98263	0.034205	0.023355	0.011619	0.011702	0.0061666	0.0050841	6.01769	88.7309	9.09812	100	0.00039137	0.035277	0.022031	0.067923	0.0073994	1.65443
RHPA4259_7	2	B	B.US.2000.RHPA4259_7.AY835447	100	0.75849	100	100	15.8085	100	0.024154	53.0998	8.41745	1.437	1.57628	0.1078	0.016706	0.024162	0.92884	22	0.39756	0.015418	0.026166	0.38701	100	0.024807	0.0089634	0.035038	0.047297	0.0111	0.11955
SC05_8C11_2344	2	B	B.TT.1993.SC05_8C11_2344.EU289200		0.42831	100		3.7	18.7	0.13817	100	4.25158	0.003	1.1	0.164		0.14	0.23701	1.46976	4.87752	0.031609	0.014714	2.099	7.94	0.11048	0.07582	0.32569	0.54625		2.33507
SC11_59	2	07_BC	07_BC.CN..SC11_59.HQ326127		5.87			100	100			0.82						6.2	5.9		0.01							2.7		100
SC12_10	2	08_BC	08_BC.CN..SC12_10.MN617366		0.11			100	100			0.09						0.18	0.15		0.08							0.28		100
SC18_26	2	07_BC	07_BC.CN..SC18_26.MN617371		4.74			100	100			3.02						2.63	4.11		0.06							0.79		100
SC24_40	2	07_BC	07_BC.CN..SC24_40.HM991498		0.12			100	100			0.25						6.37	0.16		0.07							2.17		6.48
SC422_8	2	B	B.TT.1995.SC422_8.AY835441	100	0.21707	100	100	1.32429	3.09375	0.046324	100	1.40004	0.005	5.196	0.15509	0.064793	0.028371	2.18925	0.66209	0.53826	0.086557	1.10112	100	1.59552	0.024958	0.0055554	0.074701	0.12509	0.039317	0.30302
SC45_4B5_2631	2	B	B.TT.1995.SC45_4B5_2631.EU289201					0.22				0.99																0.53		2.19698
SHIV_AD8EO	2		...SHIV_AD8EO.MN816822							0.07
SO186_H6_5	2	C	C.ZA.2008.SO186_H6_5.JN681247		0.473			100	100	0.032		6.1				0.03			0.02	0.001	6.77128	100			0.001			0.07	0.013	100
SO225_H11_12	2	C	C.ZA.2007.SO225_H11_12.JN681252		100			100	100	0.588		100				0.164			0.32	0.837	0.0014422	0.01			0.054			2.06	0.415	100
SO405_T24_5	2	C	C.ZA.2008.SO405_T24_5.JN681248		0.09			100	100	0.33		0.2				0.279			100	100	0.0066943	0.32			100			3.41	0.459	100
SO431_C1_1	2	C	C.ZA.2007.SO431_C1_1.JN681246		0.161			100	100	0.198		2.5			0.476	0.003			0.34	100	0.02544	100			35.309			0.56	0.012	2.6
SO706_T10B_3	2	C	C.ZA.2008.SO706_T10B_3.JN681249		2.628			100	100	0.155		100				0.147			1.66	0.118	0.075296	0.04			1.66			2.21	0.375	100
SUMA_D5_8_2	2	B	B.US.1991.SUMA_D5_8_2.EU577054					9.1	1.3			13.2																		4.2
T250_4	2	02_AG	02_AG.CM.2004.T250_4.EU513189		0.7318	100		3.80467	13.5274	100	100	1.30687	0.001	6.85835	14.3875	0.015233	100	0.00064383	0.0017767	0.00071948	0.00098647	0.0019007	0.0047568	100	0.0031016	0.0061251	100	97.8856	100	100
T252_7	2	A1G	A1G.CM.2004.T252_7.EU513190		0.507	100		15.426	100		100	7.91973		20.1				0.113	0.206	0.239	0.0112	0.0051	0.0163	0.0715	1.95	0.0093	100	1.80688		100
T255_34	2	02_AG	02_AG.CM.2004.T255_34.EU513184		0.28386	100		100	100	0.041912	100	0.25988	100	0.19	0.069065	0.052264	0.5819	0.0075655	0.022099	0.05125	18.7261	100	100	100	100	0.0026229	0.52747	0.42616	0.048438	100
T280_5	2	02A1	02A1.CM.2005.T280_5.EU513183		1.32329	100		6.56885	67.3313	0.018504	100	2.30033		4.2	0.023022	0.017369	0.036	0.24937	0.37831	0.40373	0.0026703	0.0088035		0.071	0.029	0.0053655	0.04495	0.031435	0.0055152	100
TH976_17	2	01_AE	01_AE.TH.1993.TH976_17.U08458		0.2568	100		0.13089	100	0.030425	100	0.2869		0.897	0.040694	0.06644	0.11656	100	100	100	100	100		100	100	100	0.020878	0.17328	0.053172	100
THRO4156	2	B	B.US.2000.THRO4156.AY835448		0.14976	44.0189	28.35	100	100	2.46904	100	0.80703	100	0.509	4.80537	1.00028	1.82885	1.62037	14.494	0.076519	100	100	100	100	0.0087584	100	100	4.4411	0.96441	0.80966
TRO_11	2	B	B.IT.1995.TRO_11.AY835445	100	0.051358	100	21.7945	100	0.3224	0.045046	100	0.44749	0.001	66.1098	0.073267	0.089844	1.48164	2.74775	49.7369	0.71583	0.0089663	0.016676	0.26556	0.034189	0.038767	84.0896	0.21087	0.37271	0.10249	100
TT29P_3A1_2769	2	B	B.TT.1998.TT29P_3A1_2769.EU577190					5.5	100			6.9																		1.9
TT31P_2F10_2792	2	B	B.TT.1998.TT31P_2F10_2792.EU577213					4.3	3.8			3.6																		0.6
WEAU_D15_410	2	B	B.US.1990.WEAU_D15_410.EU289202		78.6891	100		0.70604	0.2	0.051665	100	0.82829	0.003	0.72	0.045		0.0070711	0.39673	3.70968	0.32501	0.034119	0.017942	0.824	0.237	2.35481	0.0214	0.065452	0.10533		1.1614
WITO4160_33	2	B	B.US.2000.WITO4160_33.AY835451		0.11548	100	100	1.36685	1.01361	0.026807	73.4445	0.48748	0.018	2.15544	0.10247	0.047155	0.032073	0.0062965	0.013063	0.0033052	0.60289	87.3585	2.12289	15.0555	0.0013272	0.0050879	0.85484	0.13762	0.056112	6.7524
X1193_C1	2	G	G.ES.2002.X1193_C1.EU885761		0.19275	100		3.56354	100	0.06722	100	1.56582	0.005	21.3	0.038158	0.072161	0.028983	0.011624	0.13817	0.14578	0.023087	0.80287	0.011	0.024874	0.014184	0.0098891	0.038098	0.10732	0.042924	100
X1254_C3	2	G	G.ES.2003.X1254_C3.EU885762		4.74761	100		15.772	100	0.073479	100	8.14059	0.004	9.2	5.11148	0.033271	0.039594	0.055487	0.085958	91.4693	0.023801	1.24274	0.042	1.97119	4.60186	0.075658	0.050813	0.052397	0.035696	100
X1632_S2_B10	2	G	G.ES.2004.X1632_S2_B10.FJ817370		0.77313	100		4.09062	100	3.26018	100	3.00426	100	0.461	49.3872	0.071657	0.073697	0.012216	0.12933	0.0085994	100	100	0.293	100	0.021518	0.49657	0.012289	0.10486	0.0084853	100
X2088_C9	2	G	G.ES.2006.X2088_C9.EU885764		100	100		100	100	100	100	100	0.004	2.11117	0.23542	0.04069	100	100	100	100	0.0038048	85.095	100	0.012937	100	100	100	100	55.3173	100
X2131_C1_B5	2	G	G.ES.2005.X2131_C1_B5.FJ817368		0.080277	100		6.00016	100	0.34599	100	0.49903	0.002	0.28	0.11023	0.086294	0.21448	0.020589	0.10529	0.17654	0.0069509	1.29587	0.094	0.013809	0.017198	0.0097158	0.245	0.3342	0.09767	100
X2278_C2_B6	2	B	B.ES.2007.X2278_C2_B6.FJ817366		0.59542	100		9.50481	0.18649	0.02058	100	6.39794			0.046	0.032055	0.06	0.002	0.014719	0.014015	0.012656	0.010651		100	0.006197	0.019124		0.13513	0.027301	100
XJ50_6	2	07_BC	07_BC.CN..XJ50_6.HQ326135		0.03			100	100			0.5						2.33	0.17		0.08							2.2		8.26
YN189_52	2	08_BC	08_BC.CN..YN189_52.MN617363		3.57			100	100			0.08						0.16	0.65		0.11							1.39		100
YN192_31	2	01_AE	01_AE.CN.2006.YN192_31.GU475046																									0.32		100
YU2	2	B	B.US.1986.YU2.M93258		1.94545	100	5.6	79.9421	100	0.027186	15.2817	15.9085	0.033	0.1292	0.054745	0.031804	0.033191	0.073073	2.60287	0.3327	0.074185	0.065038		46.4718	0.10741	42.2413	0.088187	0.090127	0.021954	1.87608
ZA012_29	2	C	C.ZA.1997.ZA012_29.EU855133		1.3897	100	100	100	100	0.074595	100	5.96447		7.3313	0.153	0.030252	0.098	1.37509	8.34471	2.53282	0.0036232	0.027945	1.318	100	0.96886	0.056833	0.12005	0.27117	0.055235	100
ZENV07_0504_15	2	B	B.CH..ZENV07_0504_15.KU600814		0.225			2.07	100		100	5.88						11.4	14	6.68	4.86	3.78	100	100	0.261	0.0058	0.476	1.01		1.1
ZENV16_1202_7	2	B	B.CH..ZENV16_1202_7.KU600818		0.0777			0.361	100		100	0.505						0.501	0.183	0.0343	100	2.99	0.0032	100	0.0042	0.0131	2	1.17		100
ZENV32_0111_5	2	01_AE	01_AE.CH..ZENV32_0111_5.KU600816		0.0419			0.101	100		100	0.155						0.0217	0.419	100	100	100	0.0134	100	100	100	100	100		100
ZENV91_0505_12	2	B	B.CH..ZENV91_0505_12.KU600815		0.459			100	100		100	3.95						6.25	10.6	100	100	100	100	100	4.94	18.8	0.294	1.05		0.938
ZENV92_1008_8	2	01_AE	01_AE.CH..ZENV92_1008_8.KU600817		0.0319			0.229	100		100	0.0683						1	0.0473	0.0157	100	0.0125	0.005	100	0.0211	100	3.82	0.998		100
ZM106_9	2	C	C.ZM.1998.ZM106_9.AY424163		88.3405	100	100	100	100	0.081428	44.7974	12.8007		55.7594	0.093902	0.029108	0.058	1.19113	0.57299	0.00859	0.0037074	0.019662	6.64	0.34304	0.037939	78.777	0.18522	0.25842	0.032871	100
ZM135_10A	2	C	C.ZM.1998.ZM135_10A.AY424079		0.10997	100		100	100	0.059449	100	0.1498	0.029	0.296	0.301	0.1678	0.33563	100	88.543	46.4159	0.93919	52.5573	100	100	100	100	92.8393	0.90086	0.077213	100
ZM214_15	2	C	C.ZM.2003.ZM214_15.DQ388516		0.59878	100		100	100	0.10011	100	3.78697	100	26.6	1.05027	0.070896	0.11569	100	100	100	0.43772	0.97349	1.87023	100	100	0.013683	0.61252	0.80496	0.17833	5.49564
ZM215_8	2	C	C.ZM.2002.ZM215_8.DQ422948		0.04241	100		100	100	0.014491	100	0.42911		1.18384	0.11575	0.042944	0.015	100	0.031483	0.0036394	0.012586	0.045858		0.51	100	0.038459	0.10641	0.18569	0.054308	100
ZM233_6	2	C	C.ZM.2002.ZM233_6.DQ388517		0.21101	100		100	100	0.20707	22.3607	1.24933	2.866	3.38394	0.3273	0.065752	3.75708	0.0057565	0.0079304	0.0014989	3.19501	100	100	0.53443	0.02113	0.013788	16.3676	2.76651	0.080639	100
ZM246F	2	C	C.ZM.2003.ZM246F.FJ496194		1.16812			100	13.6	16.966		6.10343	0.034		0.16793	0.018	100	100	100	100	0.052184	0.0060199	100	100	100	100	100	10.8655	0.102	20.0876
ZM246F_REV	2	C	C.ZM.2003.ZM246F_REV.FJ496194					100	21.33			2.98																		100
ZM247_V1	2	C	C.ZM.2003.ZM247_V1.FJ496204		0.27906			100	100	100		1.04295	1.454	1.079	0.062	0.025	2.19365	0.011665	0.061024	0.01669	0.028071	0.025643	0.03	100	5.56699	0.01766	100	0.27511	0.025	100
ZM249_1	2	C	C.ZM.2003.ZM249_1.DQ388514		0.80131	100		100	100	0.045567	100	2.24432	100	11.1	0.059573	0.019139	0.02935	0.038399	0.047303	0.018302	75.4351	12.0633	100	100	1.57517	0.0038432	0.051663	0.077067	0.024363	3.29953
ZM53_12	2	C	C.ZM.2000.ZM53_12.AY423984		2.78648	100		100	100	0.23426	100	4.9745	100	8.58999	0.82308	0.22301	0.22122	0.016146	0.060563	0.0078335	0.0012106	100	100	100	0.48552	100	1.93321	0.90292	0.18604	48.3142
ZM55_28A	2	C	C.ZM.1998.ZM55_28A.AY423971		2.72289	100	100	76.1351	100	0.048407	100	8.31055		100	0.18	0.026432	0.085	100	1.61627	0.025927	0.064843	0.026376		100	0.92225	0.0023042	0.48256	0.25181	0.028684	100
IAVI_C22	2	C	C...IAVI_C22.		0.035			100	100			1.56339		5.16				0.1145	0.42	100	0.0014142	0.003			100			0.49642		18.6933
MGRM_C_026	2	C	C...MGRM_C_026.								100								0.06		0.002	0.007	0.036	0.004	100		0.303	0.707
SH188_6	2	01_AE	01_AE.CN.2007.SH188_6.GU475041		1.36			3.22	100			2.84						100	4.51		2.27							0.16		100
T266_60	2	02_AG	02_AG.CM.2004.T266_60.EU513193		66.0283	100		8.6116	100	0.049669	100	3.8587		4.09437	0.41261	0.12242	0.23824	10.163	2.41819	0.43886	0.15209	0.011234		100	0.071	0.0053932	0.53435	1.02679	0.34332	18.1545
0933_V4_C4	3	C	C.TZ.2005.0933_V4_C4.HM215352		11.0967			100	100	100		4.6			23.86	0.023			100	100	100	100			100			0.91	0.554	100
0984_V2_C2	3	C	C.TZ.2004.0984_V2_C2.HM215263		1.08733			100	100	100		23.1			0.199	0.272			100	12.572	0.26798	100			2.21			1.49	0.282	100
100997I_2_18	3	B	B.US.1991.100997I_2_18.MH012866		0.21			8.43	0.74			21.24					0.11	0.68	12.86		100							0.8		100
101984I_10	3	B	B.US.1991.101984I_10.MH012963		0.28			10.02	100			15.31					0.02	1.85	2.8		0.01							0.39		100
101984I_21	3	B	B.US.1991.101984I_21.MH012971		1.54			100	100			100					0.18	7.26	100		0.03							1.99		100
19707346_E8_C6	3	C	C.ZA.2006.19707346_E8_C6.HQ615951		0.243			49.69	100	19.801		3.07			0.086	0.04			0.28	0.008	100	100			100			1.73	0.074	2.27
20198102_E9_G1	3	C	C.ZA.2007.20198102_E9_G1.HQ615944		0.395			100	100	0.366		4.81				0.053			0.03	0.011	0.48794	0.09			0.014			0.16	0.035	42.36
20355851_20	3	C	C.ZA.2008.20355851_20.JQ352789		0.662			100	100	0.175		100				0.228			100	100	100	100			1.231			1.01	0.169	100
20721190	3	C	C.ZA.2008.20721190.HQ595747		0.281			46.58	2.07	100		13.77				2.349			9.69	100	0.69214	0.15			100			100	0.428	100
20883229_C9_H6	3	C	C.ZA.2008.20883229_C9_H6.HQ615943		0.27			45.96	100	18.336		3.97			0.108	0.015			100	100	0.050538	0.01			100			0.4	0.024	100
20927783	3	C	C.ZA.2008.20927783.HQ595750		0.489			100	100	100		22.1			100	0.702			100	0.006	0.12936	0.63			0.038			100	100	100
21197826_V1	3	C	C.ZA.2009.21197826_V1.HQ595753		3.74933			100	100	100		41.6			7.94	0.313			100	46.913	1.14334	0.29			100			100	0.366	100
21261106_C12_H2	3	C	C.ZA.2009.21261106_C12_H2.HQ615956		1.926			100	100	1.073		22.2				0.326			0.01	0.015	100	100			0.072			5.27	1.187	100
21283649	3	C	C.ZA.2009.21283649.HQ595756		0.422			100	100	0.165		29			0.051	0.042			2.42	18.207	100	100			0.86			0.31	0.027	6.3
21369737_G11_F2	3	C	C.ZA.2009.21369737_G11_F2.HQ615941		3.201			45.56	100	1.025		3.48				100			0.04	0.027	100	100			100			100	0.046	100
3637_V5_C3	3	C	C.TZ.2005.3637_V5_C3.HM215305		2.22456	100		100	100	100	100	7.00469		28.616	0.247	0.19587	1.55025	100	100	100	100	100		0.746	100	0.27642	100	3.33022	0.25945	100
541_F1_A7_2	3	C	C.TZ.2000.541_F1_A7_2.HQ698049		1.218			100	29.6	0.07		29.5			0.083	0.032			0.05	0.016	100	100			0.413			0.17	0.023	100
6471_V1_C16	3	C	C.TZ.2003.6471_V1_C16.HM215328		5.30078	100		100	100	100	100	17.184		2.662	100	100	100	100	100	100	100	100		100	100	42.8977	100	100	100	100
6631_V3_C10	3	C	C.TZ.2004.6631_V3_C10.HM215335		1.03702	100		100	100	100	100	62.6664		2.396	3.95	0.080679	100	100	100	100	85.0065	2.48939		100	100	0.0035652	100	100	0.16949	100
705010067_TF	3	C	C.ZA.2007.705010067_TF.KC156125		0.439			100	100	100		23.17				9.949			0.02	0.077	100	100			0.799			100	100	100
98_F4_H5_13	3	C	C.TZ.2000.98_F4_H5_13.HQ659642		1.419			100	100	100		100				1.858			100	100	1.35131	0.53			100			100	4.681	100
AE02	3	01_AE	01_AE.CN.2006.AE02.EU363850						100																					10.12
AE03	3	01_AE	01_AE.CN.2005.AE03.EU363851						100																			0.01		100
B03	3	B	B.CN.2003.B03.EU363827		0.14			2.81	100			7.4						1.27	0.28		0.01							0.92		100
B04	3	B	B.CN.2006.B04.EU363828						0.77																			31.13		100
B05	3	B	B.CN.2006.B05.EU363829		0.28			0.82	100			5.46						100	0.22		0.04							0.01		100
BC01	3	08_BC	08_BC.CN.2006.BC01.EU363831		0.09			100	42.2611			0.22249						0.1	0.7		0.05							100		3.38601
BC06	3	08_BC	08_BC.CN.2005.BC06.EU363836		4.2			100	100			0.37417						6.88	11.61		0.1							2.53		100
BC07	3	07_BC	07_BC.CN.2005.BC07.EU363837		0.07			100	100			2.14877						0.04	1.05		0.08							1.47973		100
BC13	3	BC	BC.CN..BC13.EU363843		0.14			100	100			0.32757						0.12	0.59		0.03							100		3.34792
BC14	3	07_BC	07_BC.CN.2003.BC14.EU363844		3.34			100	100			1.29						7.01	8.1		0.06							0.79		100
BC15	3	BC	BC.CN.2003.BC15.EU363845		0.16			100	100			1.58						0.16	0.86		100							1.16		54.1864
BJ168_17	3	B	B.CN..BJ168_17.MN617378		0.09			100	100			1.68						100	100		100							3.79		100
BJ17A_6	3	01_AE	01_AE.CN.2007.BJ17A_6.GU475028		0.6			2.38	100			2.84						2.5	6		0.02							0.8		100
BJ23_1	3	B	B.CN..BJ23_1.MN617361		2.94			100	100			1.96						7.26	7.94		0.01							100		7.14
BJ33_11	3	B	B.CN..BJ33_11.MN642094		0.14			0.24	0.54			0.43						100	0.76		0.07							0.17		0.15
BJ3_4	3	01_AE	01_AE.CN.2007.BJ3_4.GU475040		2.1			5.24	100			11.12						1.5	2		100							0.3		100
BJYA105_5	3	B	B.CN..BJYA105_5.MN617383		9.17			0.54	100			4.67						2.11	100		0.31							0.49		100
BJYA109_9	3	B	B.CN..BJYA109_9.MN617384		0.24			2.63	7.69			3.68						0.01	0.2		0.01							0.06		4.16
CA457_H1_1	3	C	C.ZA.2008.CA457_H1_1.JN681222		0.268			100	100	100		4.04				0.095			100	35.636	0.036248	1.84			100			1.43	0.222	100
CAP225_1_06_A2_18	3	C	C.ZA.2005.CAP225_1_06_A2_18.JN681225		0.885			100	100	6.174		15.99			100	13.232			100	0.544	0.56723	0.06			0.187			1.17	5.152	100
CAP237_1_22_B2_2_39	3	C	C.ZA.2007.CAP237_1_22_B2_2_39.JN681226		0.288			100	100	7.356		6.53				0.107			0.02	0.041	100	100			1.782			100	0.08	100
CAP260_2_00_TA1_1B	3	C	C.ZA.2006.CAP260_2_00_TA1_1B.JN681228		1.147			100	100	0.116		31.01				0.023			0.02	0.004	100	100			1.219			0.07	0.025	100
CAP291_2_00_H2_15	3	C	C.ZA.2008.CAP291_2_00_H2_15.KF114884		0.169			100	100	0.095		5.8				0.13			0.72	0.947	0.023547	100			0.076			0.58	0.023	32.37
CE2103_E8	3	C	C.MW.2005.CE2103_E8.KC894086		2.506			49.4561	100	100		17.98				0.08			2.6	0.012	100	100			2.533			100	100	19.2614
CH070_1	3	07_BC	07_BC.CN.2004.CH070_1.EF117255		3.14815	100		100	100	7.99857	100	5.4992		0.54817	0.18899	0.084535	100	0.002	0.0066192	0.0016199	0.0044417	0.022739		0.07	0.0014422	100	0.2223	10.2554	0.10096	100
CH120_6	3	07_BC	07_BC.CN.2004.CH120_6.EF117260		4.4	100		100	100		100	7.33891		1.2			8.8	27	18			12			0.75	100		5.44009		100
CNE28	3	01_AE	01_AE.CN.2007.CNE28.HM215409			100		13	100			13.6		8.9														100		100
CNE3	3	01_AE	01_AE.CN.2006.CNE3.HM215410		1.56653	100		6.29163	100	0.12398	100	3.44256		16.4555	0.076681	0.031004	1.99	0.12867	0.078589	0.0056726	100	100		100	0.252	100	100	2.61456	0.16024	100
CT565_C7_48	3	C	C.ZA.2009.CT565_C7_48.KF114890		0.572			22.73	100	100		15.4				5.233			0.12	0.019	24.1826	0.3			0.492			100	0.513	100
GX11_13	3	01_AE	01_AE.CN.2007.GX11_13.GU475042		3.27			5.46	100			3.16						1.01	0.51		100							0.49		100
GX13_7	3	01_AE	01_AE.CN.2007.GX13_7.GU475037		0.63			2.18	100			2.13						1.94	1.52		0.03							0.91		100
GX142_2	3	01_AE	01_AE.CN.2007.GX142_2.GU475031		3.96			3.41	100			6.25						0.98	9.34		4.76							0.19		100
GX155_55	3	01_AE	01_AE.CN.2007.GX155_55.GU475043		0.91			3.65	100			4.02						0.84	2.16		0.01							1.04		100
GX2010_36	3	01_AE	01_AE.CN.2007.GX2010_36.GU475026		1.22			0.97	100			0.97						1.65	5.09		3.44							0.47476		100
GX25_29	3	01_AE	01_AE.CN.2007.GX25_29.GU475030		0.57			25	9.3			2.21						2.42	4.58		3.31							0.02		100
GX43_2	3	08_BC	08_BC.CN..GX43_2.HQ326142		3.74			100	100			0.5						4.61	1.63		0.07							1.29		5.78
GX54_6	3	01_AE	01_AE.CN.2007.GX54_6.GU475045		0.73			1.04	100			0.52						2.59	8.35		4.18							0.52		100
GX68_5	3	01_AE	01_AE.CN.2008.GX68_5.GU475044		0.48			3.02	100			5.33						0.45	2.64		0.02							0.35		100
GX72_27	3	01_AE	01_AE.CN.2008.GX72_27.GU475035		0.27			1.19	100			2.85						3.12	2.07		100							0.25		100
GX73_29	3	01_AE	01_AE.CN.2008.GX73_29.GU475038		2.25			8.28	100			19.82						2.48	0.65		1.69							0.27		100
GX8C_31	3	01_AE	01_AE.CN.2008.GX8C_31.GU475039		0.44			5.74	100			5.66						0.89	1.92		100							1.13		100
GZ187_10	3	01_AE	01_AE.CN.2007.GZ187_10.GU475036		0.34			15.56	100			8.38						2.6	5.43		3.88							0.46		100
GZ30_6	3	07_BC	07_BC.CN..GZ30_6.MN617392		4.83			100	100			0.66						5.09	0.8		0.05							1.19		4.62
GZ38_2	3	07_BC	07_BC.CN..GZ38_2.MN617394		2.46			100	100			1.29						0.77	3.52		0.07							0.17		100
HB5_3	3	07_BC	07_BC.CN..HB5_3.HQ326124		0.12			100	100			1.58						0.06	1.07		0.07							0.45475		100
HEB87_2	3	B	B.CN..HEB87_2.MN617377		0.2			100	0.5			5.8						100	100		0.16							0.21		100
HN15A_27	3	B	B.CN..HN15A_27.MN642096		0.03			1.02	100			100						100	0.98		100							0.12		100
HN18A_41	3	B	B.CN..HN18A_41.MN642097		0.18			0.92	100			0.69						5.86	5.78		0.04							0.03		100
HN40_40	3	B	B.CN..HN40_40.MN642098		0.03			0.36	100			100						100	100		0.02							0.03		100
KO243_H6_3	3	C	C.ZA.2009.KO243_H6_3.KF114892		1.643			100	100	0.314		18.62				0.189			0.14	0.006	0.88468	0.04			0.015			0.67	0.113	100
ME178_G6_16	3	C	C.ZA.2008.ME178_G6_16.KF114893		0.15			100	100	0.425		4.58				0.119			0.03	0.02	0.099471	0.02			0.996			0.4	0.047	100
SC14_49	3	07_BC	07_BC.CN..SC14_49.MN617370		4.07			12.32	100			0.56						100	7.17		0.03							1.48		100
SC17_32	3	07_BC	07_BC.CN..SC17_32.HQ326128		0.06			100	100			0.21						0.07	0.44		0.04							1.6		100
SC20_15	3	07_BC	07_BC.CN..SC20_15.HQ326130		0.56			100	100			0.71						0.65	10.93		0.11							0.43		100
SC22_16	3	07_BC	07_BC.CN..SC22_16.HQ326132		1.33			100	100			0.33						5.24	4.89		0.1							100		9.14
SH6_81	3	01_AE	01_AE.CN.2008.SH6_81.GU475032		0.97			5.4	100			11.12						2.76	3.59		0.01							0.88		100
SHX335_24	3	01_AE	01_AE.CN.2008.SHX335_24.GU475033		2.73			37.08	100			1.93						1.69	1.2		4.13							0.38		8.7
SHX346_60	3	01_AE	01_AE.CN.2008.SHX346_60.GU475034		0.82			3.82	100			1.58						0.5	0.39		0.04							0.2		100
SO607_B6_9	3	C	C.ZA.2008.SO607_B6_9.KF114895		3.14133			100	100	0.124		70.7107			0.199	0.131			100	100	100	100			100			0.49	0.059	16.95
TRJO4551_58	3	B	B.US.2001.TRJO4551_58.AY835450		1.42233	100	100	100	100	0.071647	100	6.59049	3.341	24.8807	0.21407	0.09494	0.025413	0.4742	0.40308	100	3.21558	0.014399	0.033517	100	100	0.45266	0.079896	0.095184	0.047889	100
XJ179_47	3	07_BC	07_BC.CN..XJ179_47.MN617368		0.1			100	100			4.35						5.8	0.26		0.08							1.22		7.63
XJ180_16	3	07_BC	07_BC.CN..XJ180_16.MN617369		3.38			100	100			0.17						0.07	1.59		0.07							1.67		9.59
YN108R_4	3	07_BC	07_BC.CN..YN108R_4.HQ326138		4.41			100	12.43			1.51						0.12	0.78		0.1							1.15		9.35
YN112R_8	3	07_BC	07_BC.CN..YN112R_8.MN617365		0.07			100	100			2						6.85	8.41		0.05							1.74		3.65
YN148R_9	3	07_BC	07_BC.CN..YN148R_9.HQ326139		1.64			100	100			1.01						0.12	0.7		0.13							1.55042		3.15745
YN177_1	3	08_BC	08_BC.CN..YN177_1.HQ326140		0.14			100	100			0.11						0.55	1.45		0.01							0.81		100
YN6_23	3	08_BC	08_BC.CN..YN6_23.MN617367		0.02			100	100			0.91						0.59	0.47		0.02							0.59		100
100890I_2_4	1A	B	B.US.1991.100890I_2_4.MH012819		0.44			6.67	0.12			15.3					0.05	100	100		0.04							0.5		20.61
CH505_TF_N279K_G458Y	1A	C	C.MW.2008.CH505_TF_N279K_G458Y.		0.7			100	100	100	100	2.3				19		0.035	0.12	0.008	100	100				0.012		100		0.2
CH505_W4_3	1A	C	C.MW.2008.CH505_W4_3.KC247557		0.05241	0.43		83.5805	100	0.013426	3.7	0.90793				0.01		0.03	0.28191	0.014422	100	100			100	100		0.031623	0.013	0.033636
CNE19	1A	07_BC	07_BC.CN.2007.CNE19.HM215405		0.32042	100		100	100	0.024764	100	1.13232	100	0.74	0.023043	0.020893	0.07	0.025237	0.017253	0.0020138	0.0077087	100	100	0.022967	0.090751	0.0088166	0.068501	0.2081	0.050874	76.794
CNE20	1A	07_BC	07_BC.CN.2007.CNE20.HM215406		0.20953	100		100	100	100	100	1.19381	0.002	7.62138	0.064374	0.013705	7.02633	4.93245	0.052751	0.0041477	0.0011862	0.0012296	0.002	0.0038337	0.12426	100	100	6.49865	0.012308	5.55376
CNE40	1A	07_BC	07_BC.CN.2007.CNE40.HM215414		0.0015624	0.031496		100	100	0.15298	0.35261	0.0108		0.005	0.087121	0.021028	0.32	19.0345	1.19185	0.63236	0.27092	84.0475	100	100	0.22155	0.70711	0.35839	0.4279	0.043638	18.6756
CNE67	1A	BC	BC.CN.2007.CNE67.HM215425					1.1	100			1.4																		3.6
CON_M_SLIEPEN2019	1A		...CON_M_SLIEPEN2019.						100	0.01	100	1.69						0.005	0.03		0.003	0.002				0.002		0.19
MN_3	1A	B	B.US..MN_3.HM215430		0.0014072	0.32243		0.035441	1.79772	100	0.0073681	0.02767		0.006	0.821	0.0055853	0.004	31.6017	23.8115	100	100	100		100	100	100	100	0.030415	0.0020062	0.0072191
MW965_26	1A	C	C.MW.1993.MW965_26.U08455	2.84	0.0032507	0.15308		100	100	0.0073068	0.11522	0.014784		0.039	0.047	0.0067986	0.024	0.44794	1.46821	0.035832	0.0053465	0.2406		3.66	0.147	0.036349	0.050702	0.036304	0.0055498	0.031226
NL43	1A	B	B.FR.1985.NL43.AY669735				0.01	0.67998	0.44643		0.39	4.04636		0.01	100			0.025188	1.97121	100	100	100	100	7.37708	0.0066039		0.028	0.092421		0.063091
SF162	1A	B	B.US..SF162.EU123924	0.023	0.16582	0.50481	0.04	1.63699	0.69567	0.028983	0.038749	1.39905		0.153	0.089163	0.036156	0.025	100	100	31.0799	0.0036869	0.005826	0.0058088	0.030683	100	0.0087011	0.055149	0.19369	0.029745	0.034488
SHIV_CNE40	1A	07_BC	07_BC.CN.2018.SHIV_CNE40.MK558968		0.003	0.025		100		0.551				0.004		0.024					0.165	100			0.339
SO032_A2_8_1	1A	C	C.ZA.2008.SO032_A2_8_1.KF114894		0.113			100	100	4.873		0.74			0.201	0.147			100	100	0.0037798	0.002			100			1.98	0.101	100
TH023_6	1A	01_AE	01_AE.TH.1992.TH023_6.KU562843		0.0026155	100		0.0044721	100	0.053956	100	0.0075446			0.021	0.015588		4.10387	0.1675	0.016438	100	0.427		100	0.022	100		0.82228	0.0083666	100
W61D_TCLA_71	1A	B	B.NL..W61D_TCLA_71.HM215359					0.01				0.03																		1.2
100052I_2_15	1B	B	B.US.1993.100052I_2_15.MH012468		0.09			1.01	0.29			18.17					0.01	1.01	2.97		0.29							5		2.97
100155I_21	1B	B	B.US.1992.100155I_21.MH012529		0.27			5.57	0.1			14.19					0.01	0.14	0.43		0.01							0.05		6.61
100307I_2_26	1B	B	B.US.1991.100307I_2_26.MH012599		0.44			8.36	0.06			16.37					0.02	0.03	0.1		0.01							0.12		1.63
101421I_2_23	1B	B	B.US.1991.101421I_2_23.MH012937		0.46			5.52	0.22			9.35					0.19	22.05	6.9		0.01							0.96		12.8
1107356_07	1B	C	C.ZA.2008.1107356_07.JQ352794		0.254			100	100	0.528		4.15				0.067			1.16	0.396	100	0.78			0.033			2.09	0.044	100
1143465_14	1B	C	C.ZA.2008.1143465_14.JQ352799		0.024			100	100	0.028		3.3				0.013			8.38	1.707	2.13415	0.28			0.029			0.08	0.009	100
18814602_H8_F3	1B	C	C.ZA.2005.18814602_H8_F3.HQ615948		0.05			100	100	0.007		1.75			0.003	0.004			0.02	0.001	0.0014422	0.01			0.001			0.02	0.005	100
235080_3G7_REV	1B	C	C.ZM.2007.235080_3G7_REV.JN977604		0.506			27.9	100	100		16.84				0.028			0.03	0.001	0.001	0.01			0.018			8.41	0.004	100
346_F4_D2_12	1B	C	C.TZ.2001.346_F4_D2_12.HM215302		0.198			4.3	100	2.768		2				0.096			100	100	0.030027	0.04			100			0.81	0.04	2.1
6644_V2_C33	1B	C	C.TZ.2004.6644_V2_C33.HM215336		0.018556	100		2.53668	100	0.049783	100	0.89891			100	0.069193	0.071	55.1551	0.028395	100	0.01802	0.048379		0.047	100	100	0.62943	0.17109	0.031634	0.17386
BAL_01	1B	B	B.US.1985.BAL_01.DQ318210		0.72416	100		4.28551	0.69551	0.01266	0.084	4.02462		0.03	0.073	0.026328	0.017	20.8597	0.24494	0.46023	0.0058511	0.087592		0.303	100	0.0097631	0.080882	0.079685	0.0081154	0.10215
BAL_26	1B	B	B.US.1985.BAL_26.DQ318211	0.08	0.39622	48.4881		2.22002	0.71641	0.0063956	0.048315	1.57609		0.047	0.053	0.016321	0.013	0.28183	0.037583	0.042119	0.012271	0.025588	17.9	0.047091	1.72791	0.0095918	0.54094	0.039336	0.0028094	0.076233
BX08_16	1B	B	B.FR..BX08_16.GQ855765		0.17746	1.46024		2.74124	5.66965	0.085385	0.12569	0.60887			0.262	0.046704	0.366	0.028366	0.02239	0.0081958	0.0019424	0.0064846		0.018	0.0019129	0.0038981	0.38622	0.32053	0.051867	1.57125
BZ167_12	1B	B	B.BR.1990.BZ167_12.GQ855764			100		0.51			0.27928	0.83																		100
CA146_H3_3	1B	C	C.ZA.2009.CA146_H3_3.JN681219		0.015			100	100	0.578		0.47			12.752	0.388			100	100	0.0066494	0.02			100			100	0.091	100
CA240_A5_5	1B	C	C.ZA.2008.CA240_A5_5.KC154016		1.94733			100	16.1	0.631		13.92			0.133	0.082			100	100	0.00171	0.01			100			1.33	0.143	100
CAP174_1_06_F3_1B	1B	C	C.ZA.2005.CAP174_1_06_F3_1B.JN967791		100			100	100	19.454		2.1				0.007			0.01	100	0.0033019	0.002			100			0.05	0.002	100
CAP200_B8A	1B	C	C.ZA.2005.CAP200_B8A.KC894135		0.831			100	100	0.142		6.9			0.085	0.066			0.11	0.2	0.0056041	0.01			0.169			0.48	0.085	100
CAP301_2_00_C3_20	1B	C	C.ZA.2008.CAP301_2_00_C3_20.KC154017		0.567			100	100	0.235		4.28				0.042			0.06	0.005	0.005848	0.01			0.005			3.96	0.03	100
CAP340_2_00_B3_16	1B	C	C.ZA.2009.CAP340_2_00_B3_16.KC154026		0.272			100	100	0.237		1.19				0.01			0.04	0.102	0.11719	0.52			0.409			0.04	0.01	100
CAP37_1_18_D2_19	1B	C	C.ZA.2006.CAP37_1_18_D2_19.JN681230		1.746			100	100	19.505		27.85				0.526			1.35	2.162	0.0022894	0.004			0.169			3.09	0.821	100
CH505_TF_G458Y	1B	C	C.MW.2008.CH505_TF_G458Y.		1.1			100	100	100	100	8				0.02		0.03	0.1	0.006	100	100				0.01		100		0.1
CH505_TF_N279K_N280D_G458Y	1B	C	C.MW.2008.CH505_TF_N279K_N280D_G458Y.		0.35			100	100	100	100	2.8				5.11		0.03	0.1	0.01	100	100				0.01		100		0.21
CNE14	1B	B	B.CN.2004.CNE14.HM215400		0.12372	100	0.69	5.81742	100	0.026055	100	3.29007		20.5624	0.078486	0.05874	0.091	100	100	100	0.0023303	0.016368		0.117	100	0.0029589	100	0.34091	0.03213	8.62191
CNE18	1B	BC	BC.CN.2007.CNE18.HM215404					17.2	100			32.9																0.3		23.2
CNE21	1B	07_BC	07_BC.CN.2007.CNE21.HM215407		0.8859	100		100	100	21.0037	100	3.36085	0.002		1.58666	0.03988	6.72721	0.042126	0.056786	0.0014931	0.0063408	0.0096414	0.024	0.04539	0.0012799	0.0027938	0.30742	0.30707	0.04727	100
CNE6	1B	B	B.CN.2006.CNE6.HM215423			100		3.64073	30.1397			5.23386		1.183				1.957	0.148									100		100
CON_S_LIAO2006	1B		...CON_S_LIAO2006.		0.65			1.23	3.33	0.25	100	2.17						0.02	0.03	0.05	0.02	0.01				0.002		1.44
CT072_56_7	1B	C	C.ZA.2007.CT072_56_7.JN681232		0.264			100	100	0.014		5.53			0.056	0.019			0.002	0.005	0.0012599	0.002			0.536			0.06	0.029	100
CT184_D3_15	1B	C	C.ZA.2007.CT184_D3_15.KF114889		0.803			100	100	0.133		7.07				0.032			0.04	0.006	0.001	0.01			0.001			0.1	0.012	100
CT349_39_16	1B	C	C.ZA.2007.CT349_39_16.JQ061131		0.125			100	100	0.039		5.66				0.032			0.53	10.493	0.0042172	0.001			100			0.12	0.024	100
DJ263_8	1B	02_AG	02_AG.FR.1991.DJ263_8.EU855130	100	0.022044	78.4601		100	0.67025	0.026162	20.5242	0.11102		0.088	0.051	0.075969	0.018	0.088257	0.10764	0.0059481	0.067705	29.0264		100	0.018	0.0025365	1.17053	0.088477	0.0050977	20.0995
HXB2	1B	B	B.FR.1983.HXB2.K03455		0.0062846	1.7323		0.04011	0.52352	0.038887	0.010954	0.032269		0.002924	0.039497	0.0065274	0.009	78.1462	0.78638	100	100	38.8301	100	0.17363	45.3065	0.0097866	0.075243	0.039734	0.010656	0.0050542
LAI	1B	B	B.FR.1983.LAI.K02013		0.09				5.08									2.05	0.091		100	100	100	1.15	100			0.164
Q168_B23	1B	A1D	A1D.KE.1995.Q168_B23.AF407149					0.41				0.01						0.004	0.04		100	100			100			0.15969		100
Q23_17	1B	A1	A1.KE.1994.Q23_17.AF004885		0.54483	100		6.22654	100	0.01532	100	0.71453	0.006	12.7	0.11814	0.046315	0.11768	0.0013324	0.0049704	0.00099653	0.0029307	0.012347	0.038229	18.827	0.078395	0.007366	0.04303	0.087515	0.034322	89.2472
Q461_D1_PNS0D	1B	A1	A1.KE.1995.Q461_D1_PNS0D.AF407155					0.18				0.11						0.2	0.86023		100	100			100			0.29		1
SS1196_1	1B	B	B.US.1997.SS1196_1.AY835442	1	0.26438	9.62672		23.5886	12.6587	0.040823	0.39076	0.51986		0.571	0.132	0.093978	0.047	0.025294	0.1936	0.198	0.0023758	0.0092933		100	10.909	100	0.11624	0.23834	0.05791	0.81778
00836_2_5	1B or 2	C	C.IN.2000.00836_2_5.EF117265		0.67141	100		100	100	76.7977	100	1.79936		3.566	100	0.0030111	0.0095516	100	70	0.0063048	44.8434	100		100	0.887	0.02213	100	0.16259	0.0022218	100
1012_11_TC21_3257	1B or 2	B	B.US.1997.1012_11_TC21_3257.EU289184		0.38041	100		1.97687	100	0.021147	100	3.14795	0.003	1.7	0.046		0.01	0.047062	0.18771	0.10182	0.0055327	0.0073652	7.83	34.894	0.010941	100	0.052314	0.11491		100
1056_10_TA11_1826	1B or 2	B	B.US.1998.1056_10_TA11_1826.EU289186		0.093935	100		0.36698	22.9	0.27506	100	0.61665	0.007	15.7	0.141		0.10621	0.2776	7.48151	4.66291	0.013525	0.0015298	0.001	100	0.23197	0.011375	0.61257	0.92986		1.34904
242_14	1B or 2	02A1	02A1.CM.2004.242_14.EU513188		1.34347	100		1.72512	100	100	100	39.6713		1.69096	11.3272	0.38589	100	0.01915	0.034234	0.0064622	100	100		100	0.033	0.0031598	100	100	0.447	100
25710_2_43	1B or 2	C	C.IN.1999.25710_2_43.EF117271		0.04973	100		100	88.1414	0.13639	100	0.52201		0.48294	0.19	0.10239	0.23899	0.0082314	0.035593	0.0060313	0.019664	0.020321		1.72	0.0019374	7.32444	0.51387	0.53038	0.13877	100
25711_2_4	1B or 2	C	C.IN.1999.25711_2_4.EF117272		0.76869	100		42.7275	100	100	100	2.97441		13.8	4.16	0.07949	0.718	0.02717	1.15993	0.48756	0.010769	0.017448		100	7.46	0.0034375	0.47069	0.66842	0.099133	20.0664
25925_2_22	1B or 2	C	C.IN.1999.25925_2_22.EF117273		0.49159	100		100	100	0.1389	100	1.5544		2.6	0.118	0.1011	0.141	0.01358	0.025596	0.0045608	0.02718	0.0123	4.24	48.4768	0.002434	0.0050523	0.34719	0.56053	0.07852	100
6535_3	1B or 2	B	B.US.1995.6535_3.AY835438	100	0.14088	83.2748	12.5	3.42541	2.3767	0.39699	0.23654	0.39776	0.001	2.496	0.35543	0.10399	0.092	14.719	0.25346	69.3423	0.0029678	0.0070584	0.026381	100	100	0.0024464	1.32325	1.62176	0.13071	1.67302
92BR025_9	1B or 2	C	C.BR.1992.92BR025_9.U15121		0.32551	100		100	0.45867	100	100	2.88206		0.064	0.538	0.027838	0.067	0.0062765	0.029648	0.0047155	0.0019104	0.0045608		0.03	8.67	1.39666	10.8967	0.22284	0.0092966	100
CAP206_1_B5_Y681D	1B or 2	C	C.ZA.2005.CAP206_1_B5_Y681D.KJ700457		0.395	0.94		100	100	100		2.13851				0.965			0.086535	0.009	1.60504	0.01			0.003			100	100	100
CNE53	1B or 2	08_BC	08_BC.CN.2007.CNE53.HM215417		0.28203	100		100	100	0.069885	100	0.28371	0.003	7.473	0.056436	0.036431	0.019086	100	0.1108	0.044726	0.013308	0.01808	21.555	0.059491	0.014556	100	0.07267	0.086204	0.014073	100
CNE58	1B or 2	C	C.CN.2006.CNE58.HM215421		0.40368	100		100	100	0.38673	100	1.16189	0.024	18.8918	0.045056	0.024672	0.62262	0.012402	0.025393	0.0030718	90.5937	4.80483	100	100	0.10072	0.002306	0.25909	0.15064	0.030418	100
DU156_12	1B or 2	C	C.ZA.1999.DU156_12.DQ411852		0.022172	100	100	100	100	0.033301	100	0.12395	0.003	20.0051	0.046989	0.010663	0.022404	0.0095357	0.038765	0.0036417	0.0051542	0.022626	0.096525	40.2757	0.0027251	0.0046539	0.033464	0.095487	0.010014	0.92153
H029_12	1B or 2	B	B.PE..H029_12.EF210726			100		0.4	0.1		100	0.7		44.5														0.55		100
H077_31	1B or 2	B	B.PE..H077_31.EF210734			100		3.4	100		100	6.2		3.4														0.18		100
H086_8	1B or 2	B	B.PE..H086_8.EF210732		0.07977	100		0.05239	100	100	37.9473	0.79398		8.55614	100	1.24413	100	0.0019932	0.027301	0.028556	100	100		100	0.002	18.0595	100	100	100	100
ZM109_4	1B or 2	C	C.ZM.2000.ZM109_4.AY424138		0.284	78.4414		100	100	0.085333	100	0.59655	100	0.028	0.04982	0.038711	0.062459	8.7363	0.22011	0.025972	10.3804	100	100	100	0.032746	1.22399	0.016003	0.12219	0.033405	100
ZM197_7	1B or 2	C	C.ZM.2002.ZM197_7.DQ388515		0.068244	100		22.5463	100	0.34308	100	0.42196	100	28.3	0.28804	0.061038	0.23676	0.51453	0.43753	0.043169	100	100	100	100	0.54518	0.0042407	1.93427	0.50552	0.17299	34.8731
271_11	1B or 2	02_AG	02_AG.CM.2004.271_11.EU513197		0.85384	57.0827		11.464	100	0.0087731	100	2.38298		0.02	0.057983	0.020422	0.215	0.10157	0.079638	0.0083467	16.295	100		100	35.7	100	0.063212	0.051555	0.011644	70.0473
CAP244_D3	2 or 3	C	C.ZA.2005.CAP244_D3.DQ435684		0.47408	100		100	100	0.098466	100	1.80626		2.57992	0.377	0.10182	0.27743	0.015197	0.0704	4.84424	100	100		100	10.6574	1.26856	0.35869	0.70407	0.1687	100
CE2010_F5	2 or 3	C	C.MW.2005.CE2010_F5.FJ444561		0.63636			18.0614	100	0.052884		78.4866	100		0.13	0.102	0.11459	100	100	100	100	100	100	100	100	100	0.3636	0.37831	0.088	9.7589
CE2010_F5_REV	2 or 3	C	C.MW.2005.CE2010_F5_REV.FJ444561					15.77	100			100																		11.53
CH038_12	2 or 3	07_BC	07_BC.CN.2004.CH038_12.EF042692		0.68911	100		100	0.067883	100	100	2.89655		3.72001	7.0064	0.088565	0.15154	19.3113	1.48321	100	0.0038644	0.0052756		0.202	46.5	100	0.19574	0.43194	0.053942	0.55511
CH114_8	2 or 3	07_BC	07_BC.CN.2004.CH114_8.EF117264			100		100	100		100	0.4		0.86														0.26042		100
CH115_12	2 or 3	07_BC	07_BC.CN.2004.CH115_12.EF117263			100		100	0.6		100	1.8		35.5														2.7		34.4514
CNE30	2 or 3	08_BC	08_BC.CN.2007.CNE30.HM215411		1.11048	100		100	100	0.3209	100	4.59135	0.019	0.59008	0.27133	0.23219	0.4664	100	100	100	0.35413	3.22745	6.221	100	25.596	9.01553	0.98578	0.8005	0.1859	5.5027
CNE52	2 or 3	08_BC	08_BC.CN.2007.CNE52.HM215416		0.28558	100		100	100	0.025149	100	2.19627	0.012		0.008		0.03	0.0086173	0.027633	0.37637	2.7454	100	100	43.687	0.021026	0.0061256	0.12419	0.13588		100
CNE8	2 or 3	01_AE	01_AE.CN.2006.CNE8.HM215427		0.094824	29.8329		3.4511	100	0.081538	100	1.37031	100	100	0.12029	0.095465	0.33	0.82158	0.7963	0.0063159	100	0.016081	0.03	100	0.16936	79.3454	0.23108	0.5496	0.087069	100
H035_18	2 or 3	B	B.PE..H035_18.EF210729			100		0.2	36.7		100	0.4		6.9														9.1		100
H061_14	2 or 3	B	B.PE..H061_14.EF210730			100		0.1	0.5		25.6562	0.9		4.1														0.59		0.35303
H078_14	2 or 3	B	B.PE..H078_14.EF210733			100		100	100		100	5.4		14.9														0.35		100
H079_2	2 or 3	B	B.PE..H079_2.EF210731			100		6.4	100		100	1.7		2.6														0.85		8.37427
KON	2 or 3	02_AG	02_AG.FR..KON.AF321079					100	100			100						0.12	0.12											100
PVO_4	2 or 3	B	B.IT.1996.PVO_4.AY835444	100	1.88208	100	27.3313	79.226	1.34098	0.069413	56.5089	6.55819	0.003	26.2621	0.18749	0.11402	0.14628	16.4573	10.7955	1.14268	0.15118	0.010222	4.13521	100	0.23133	0.27103	0.3106	0.45647	0.094444	100
T251_18	2 or 3	02_AG	02_AG.CM.2004.T251_18.EU513196		0.57096	100		26.9262	9.47228	0.21668	100	3.82713	0.086	4.18479	0.19834	0.38895	1.49511	6.82126	93.749	6.98612	12.8169	72.9675	100	100	0.39647	0.1223	0.71721	3.16044	0.31301	100
T253_11	2 or 3	02_AG	02_AG.CM.2004.T253_11.EU513191		0.97683	100		3.06511	100	0.079922	100	1.26845		43.1	0.43854	0.10668	0.268	7.66112	0.12241	0.0071143	100	43.4741	100	100	100	0.0095029	0.10021	0.35639	0.069352	100
T257_31	2 or 3	02A1	02A1.CM.2004.T257_31.EU513185		0.44992	100		2.94453	100	0.12667	100	1.4284	100	20.1	0.42151	0.18232	0.45443	0.0025727	0.022363	0.0050014	100	100	0.041	100	6.85915	0.0025902	0.49001	1.75518	0.31369	100
T278_50	2 or 3	02_AG	02_AG.CM.2005.T278_50.EU513198		0.75391	100		5.06934	100	100	100	1.29866	2.947	1.81079	60.6177	100	100	0.76173	0.68458	0.10905	100	0.057964	0.142	100	20.5867	0.030967	100	100	100	13.4172
BIG	2 or 3	B	B.FR..BIG.					100	43.6298			100						0.12	100									100		2.52349
FRO	2 or 3	B	B.FR..FRO.					29.0852	100			100						100	100									8.78		100
T33_7	2 or 3	02_AG	02_AG.CM.2004.T33_7.EU513186		1.03093	100		11.9581	100	0.0066984	100	4.12136		0.97	0.027111	0.0088137	0.074	0.019687	0.022321	0.0018422	100	100		100	4.97	12.1976	0.013822	0.020778	0.0024862	100

## Sheet: Fig 1B
IC50 table (µg/ml)
		antibody/inhibitor
Virus name	Tier	Subtype	Seq name	1-79:IC50: geometric mean, >threshold=100	10E8:IC50: geometric mean, >threshold=100	17b:IC50: geometric mean, >threshold=100	1F7:IC50: geometric mean, >threshold=100	2F5:IC50: geometric mean, >threshold=100	2G12:IC50: geometric mean, >threshold=100	3BNC117:IC50: geometric mean, >threshold=100	447-52D:IC50: geometric mean, >threshold=100	4E10:IC50: geometric mean, >threshold=100	BG18:IC50: geometric mean, >threshold=100	CD4-Ig:IC50: geometric mean, >threshold=100	N49P7:IC50: geometric mean, >threshold=100	N6:IC50: geometric mean, >threshold=100	NIH45-46:IC50: geometric mean, >threshold=100	PG16:IC50: geometric mean, >threshold=100	PG9:IC50: geometric mean, >threshold=100	PGDM1400:IC50: geometric mean, >threshold=100	PGT121:IC50: geometric mean, >threshold=100	PGT128:IC50: geometric mean, >threshold=100	PGT130:IC50: geometric mean, >threshold=100	PGT135:IC50: geometric mean, >threshold=100	PGT145:IC50: geometric mean, >threshold=100	PGT151:IC50: geometric mean, >threshold=100	VRC-PG04:IC50: geometric mean, >threshold=100	VRC01:IC50: geometric mean, >threshold=100	VRC07-523-LS:IC50: geometric mean, >threshold=100	b12:IC50: geometric mean, >threshold=100
100890I_2_4	1A	B	B.US.1991.100890I_2_4.MH012819		0.44			6.67	0.12			15.3					0.05	100	100		0.04							0.5		20.61
CH505_TF_N279K_G458Y	1A	C	C.MW.2008.CH505_TF_N279K_G458Y.		0.7			100	100	100	100	2.3				19		0.035	0.12	0.008	100	100				0.012		100		0.2
CH505_W4_3	1A	C	C.MW.2008.CH505_W4_3.KC247557		0.05241	0.43		83.5805	100	0.013426	3.7	0.90793				0.01		0.03	0.28191	0.014422	100	100			100	100		0.031623	0.013	0.033636
CNE19	1A	07_BC	07_BC.CN.2007.CNE19.HM215405		0.32042	100		100	100	0.024764	100	1.13232	100	0.74	0.023043	0.020893	0.07	0.025237	0.017253	0.0020138	0.0077087	100	100	0.022967	0.090751	0.0088166	0.068501	0.2081	0.050874	76.794
CNE20	1A	07_BC	07_BC.CN.2007.CNE20.HM215406		0.20953	100		100	100	100	100	1.19381	0.002	7.62138	0.064374	0.013705	7.02633	4.93245	0.052751	0.0041477	0.0011862	0.0012296	0.002	0.0038337	0.12426	100	100	6.49865	0.012308	5.55376
CNE40	1A	07_BC	07_BC.CN.2007.CNE40.HM215414		0.0015624	0.031496		100	100	0.15298	0.35261	0.0108		0.005	0.087121	0.021028	0.32	19.0345	1.19185	0.63236	0.27092	84.0475	100	100	0.22155	0.70711	0.35839	0.4279	0.043638	18.6756
CNE67	1A	BC	BC.CN.2007.CNE67.HM215425					1.1	100			1.4																		3.6
CON_M_SLIEPEN2019	1A		...CON_M_SLIEPEN2019.						100	0.01	100	1.69						0.005	0.03		0.003	0.002				0.002		0.19
MN_3	1A	B	B.US..MN_3.HM215430		0.0014072	0.32243		0.035441	1.79772	100	0.0073681	0.02767		0.006	0.821	0.0055853	0.004	31.6017	23.8115	100	100	100		100	100	100	100	0.030415	0.0020062	0.0072191
MW965_26	1A	C	C.MW.1993.MW965_26.U08455	2.84	0.0032507	0.15308		100	100	0.0073068	0.11522	0.014784		0.039	0.047	0.0067986	0.024	0.44794	1.46821	0.035832	0.0053465	0.2406		3.66	0.147	0.036349	0.050702	0.036304	0.0055498	0.031226
NL43	1A	B	B.FR.1985.NL43.AY669735				0.01	0.67998	0.44643		0.39	4.04636		0.01	100			0.025188	1.97121	100	100	100	100	7.37708	0.0066039		0.028	0.092421		0.063091
SF162	1A	B	B.US..SF162.EU123924	0.023	0.16582	0.50481	0.04	1.63699	0.69567	0.028983	0.038749	1.39905		0.153	0.089163	0.036156	0.025	100	100	31.0799	0.0036869	0.005826	0.0058088	0.030683	100	0.0087011	0.055149	0.19369	0.029745	0.034488
SHIV_CNE40	1A	07_BC	07_BC.CN.2018.SHIV_CNE40.MK558968		0.003	0.025		100		0.551				0.004		0.024					0.165	100			0.339
SO032_A2_8_1	1A	C	C.ZA.2008.SO032_A2_8_1.KF114894		0.113			100	100	4.873		0.74			0.201	0.147			100	100	0.0037798	0.002			100			1.98	0.101	100
TH023_6	1A	01_AE	01_AE.TH.1992.TH023_6.KU562843		0.0026155	100		0.0044721	100	0.053956	100	0.0075446			0.021	0.015588		4.10387	0.1675	0.016438	100	0.427		100	0.022	100		0.82228	0.0083666	100
W61D_TCLA_71	1A	B	B.NL..W61D_TCLA_71.HM215359					0.01				0.03																		1.2
0013095_2_11	2	C	C.IN.2000.0013095_2_11.EF117267		0.013469	100		100	100	0.2787	100	0.079806	10.516	0.3	0.08838	0.042415	0.014936	0.0090398	0.019665	0.0036381	100	100	100	100	15.3463	61.6066	0.1018	0.087087	0.015301	100
001428_2_42	2	C	C.IN.2000.001428_2_42.EF117266		1.48192	100		100	100	0.010762	100	6.93343	0.004	0.49	0.009798	0.0048805	0.0039482	0.00681	0.0077493	0.0030345	0.018365	0.031341	0.51	0.035874	0.0015196	0.065359	0.0177	0.017916	0.0013616	92.4926
0041_V3_C18	2	C	C.TZ.2004.0041_V3_C18.HM215253		0.44			100	100	0.1		8.1				0.103			0.001	0.001	2.17917	100			0.002			0.36	0.058	100
0077_V1_C16	2	C	C.TZ.2003.0077_V1_C16.HM215254		1.73673	100		100	100	100	100	2.3496		12.703	15.4	0.027599	0.27615	0.012931	0.091701	0.0044821	100	100		100	0.16478	0.0014698	100	1.18721	0.061876	0.46236
0260_V5_C1	2	A1	A1.TZ.2005.0260_V5_C1.HM215255			100		24.6	29.4		100	2.07678									0.042	0.03						0.20229		100
0330_V4_C3	2	A1	A1.TZ.2005.0330_V4_C3.HM215257		1.06788	100		13.351	0.89363	0.021833	100	3.64801		0.97	0.1356	0.026918	0.054226	0.0038949	0.015479	0.0033775	0.04706	0.90421	100	100	0.92771	0.0031898	0.15659	0.061599	0.016547	100
0439_V5_C1	2	A1	A1.TZ.2005.0439_V5_C1.HM215258		1.6954	100		5.2332	72.9368	0.16594	100	7.42145			0.24819	0.064075	0.185	100	100	14.4258	100	2.73781		0.805	3.78	0.0087019	0.11903	0.12379	0.078729	100
0815_V3_C3	2	A1D	A1D.TZ.2004.0815_V3_C3.HM215260		0.31704	100		6.85892	100	0.015391	100	2.65797	0.16	3	0.028284	0.0099705	0.027783	100	100	100	0.020397	0.024578	0.56	100	100	29.3173	0.063	0.031335	0.0032892	15.2297
0921_V2_C14	2	C	C.TZ.2004.0921_V2_C14.HM215262		1.10488	100		24.5833	100	0.20914	100	7.06166			0.114	0.050398	0.181	0.00086177	0.0039261	0.003411	64.0409	100		0.019	0.016432	100	0.2006	0.27384	0.032384	17.4509
100002I_2_1	2	B	B.US.1993.100002I_2_1.MH012316		0.76			19.09	1.58			18.73					0.02	100	0.6		0.04							0.23		10.03
100014I_2_20	2	B	B.US.1993.100014I_2_20.MH012405		0.2			1.62	100			4.23					0.11	0.48	100		0.09							1.01		13.53
100046I_3_2	2	B	B.US.1993.100046I_3_2.MH012266		0.2			2.36	0.14			2.12					0.1	0.02	0.05		0.02							0.78		100
100307I_2_7	2	B	B.US.1991.100307I_2_7.MH012608		0.67			10	0.06			14.61					0.13	0.29	4.46		0.01							1.67		100
100383I_3_5	2	B	B.US.1991.100383I_3_5.MH012655		0.65			6.36	0.33			10.72					0.07	100	100		0.01							0.66		100
100504I_20	2	B	B.US.1993.100504I_20.MH012682		0.54			100	0.18			100					0.02	100	100		0.01							0.19		100
1006_11_C3_1601	2	B	B.US.1997.1006_11_C3_1601.EU289183		0.26334	100		4.75685	2.6	0.03374	100	5.06444	0.001	2.3	0.044		0.036742	100	0.26423	4.08959	0.002639	0.010273	1.19	100	100	3.00303	0.15893	0.1797		1.83587
100711I_3_26	2	B	B.US.1990.100711I_3_26.MH012790		0.06			1.49	0.65			4.99					0.04	0.27	0.24		0.58							0.12		100
100890I_2_1	2	B	B.US.1991.100890I_2_1.MH012806		0.13			6.58	0.23			5.19					0.06	100	100		0.02							0.44		20.97
100997I_2_2	2	B	B.US.1991.100997I_2_2.MH012868		0.42			17.92	100			14.74					0.01	100	100		100							0.07		11.29
101421I_2_11	2	B	B.US.1991.101421I_2_11.MH012925		0.65			8.71	0.43			13.87					0.02	9.85	24.96		0.06							0.15		8.56
102149I_2_23	2	B	B.US.1993.102149I_2_23.MH013041		0.15			1.43	100			2.49					0.13	0.09	0.32		1.88							0.4		20.94
102407I_2_1	2	B	B.US.1993.102407I_2_1.MH013075		0.05			1.26	0.1			1.31					0.28	1.25	1.11		100							1.41		100
102605I_33	2	B	B.US.1992.102605I_33.MH013148		1.33			19.04	0.07			100					0.09	11.79	100		0.02							0.64		100
1051_12_C22_3325	2	B	B.US.1997.1051_12_C22_3325.EU575148					21.8	100			100																		3.6
1051_12_TD12_3291	2	B	B.US.1997.1051_12_TD12_3291.EU575170					3.9	100			5.6																		0.5
1054_07_TC4_1499	2	B	B.US.1997.1054_07_TC4_1499.EU289185		0.013956	100		100	100	0.082795	100	1.21692	0.005	0.99	1.19691		0.088938	100	100	100	0.073827	0.026339	0.012	100	100	0.0098648	2.4025	0.45985		6.23016
1058_11_B11_1550	2	B	B.US.1998.1058_11_B11_1550.EU289187					4.34				2.83																31.13		40.1871
1059_09_A4_1460	2	B	B.US.1998.1059_09_A4_1460.EU575376					0.2				0.8																		4.71
1170887_08	2	C	C.ZA.2008.1170887_08.JQ352801		2.03667			100	100	0.004		25.42			0.185	0.001			0.12	0.034	100	1.95			0.11			0.11	0.004	100
1245045	2	C	C.ZA.2008.1245045.HQ595742		1.938			36	100	3.298		39.9				0.904			0.67	0.006	100	100			0.037			3.44	0.312	100
1394_C9G1	2	C	C.MW.2004.1394_C9G1.FJ444527		0.62599			100	100	100		2.22492	0.029	1.738	3.841	0.067	0.066607	0.0086177	0.017658	0.00090653	0.38159	0.010836	0.041	0.072	0.00078888	0.029116	0.70091	0.39496	0.012	19.5183
16055_2_3	2	C	C.IN.1999.16055_2_3.EF117268		0.62403	100		100	100	3.951	100	1.85644	100	1.3	0.10213	0.014098	0.042974	0.0073063	0.013676	0.0019092	0.49528	100	100	100	0.0062678	1.14077	100	0.085789	0.0082153	100
16845_2_22	2	C	C.IN.1999.16845_2_22.EF117269		0.033262	100		100	100	32.7008	100	0.19622	0.019	0.21	2.52228	0.39835	3.19513	5.30612	3.14804	100	5.47881	0.17587	100	6.52742	75.1612	100	73.3291	4.00905	0.5362	100
16936_2_21	2	C	C.IN.1999.16936_2_21.EF117270		0.27125	100		100	100	0.073432	100	0.90138		0.81	0.108	0.028909	0.023	100	100	0.2702	0.0031501	0.026314		0.071	5.14	1.61325	0.10377	0.13161	0.0043271	80.9012
1811_B3_23	2	C	C.BW.2004.1811_B3_23.KC154012		0.466			100	100	0.84		2.92				0.162			100	100	0.024771	0.04			100			2.08	0.111	100
191084_B7_19	2	A1	A1.UG.2007.191084_B7_19.HM215266		1.60858			14.8	100	0.067875		9.69715	0.011		0.047	0.02	0.02	0.017805	0.025931	0.0018162	0.023268	0.027754	100	0.058	0.029605	0.0060732	0.074833	0.090226	0.01	100
19157834_V1	2	C	C.ZA.2005.19157834_V1.HQ595743		0.184			100	100	0.041		4.4				0.015			100	100	0.0077639	0.02			100			0.35	0.032	100
191821_E6_1	2	D	D.UG.2006.191821_E6_1.HM215270		1.61057	100		3.6075	100	0.11991	100	6.77381	14.076		0.55	0.17398	0.09	39.1659	9.75389	0.21889	100	0.01891	0.01	0.49664	0.15399	0.16977		1.30026	0.08523	100
191955_A11	2	A1	A1.UG.2007.191955_A11.HM215272		0.25684			0.5	21.15	100		0.1442	100	20.979	1.811	0.025	0.11147	0.0077739	0.023488	0.001387	100	13.7971	1.082	100	0.0010474	0.0063496	100	1.53654	1.081	22.7
19252094_A5_G2	2	C	C.ZA.2005.19252094_A5_G2.HQ615953		1.40067			100	100	5.147		13.79			0.206	0.059			0.01	0.001	0.025137	0.05			0.118			0.47	0.109	0.82
19314479_A2_5	2	C	C.ZA.2005.19314479_A2_5.HQ615958		0.753			100	100	0.046		10.9				0.053			0.14	0.001	100	100			9.376			0.84	0.062	100
19715820_A10_H2	2	C	C.ZA.2007.19715820_A10_H2.HQ615950		0.335			100	100	100		4.87				0.033			0.07	0.005	0.033801	0.04			0.032			100	0.273	14.24
20104663_E11_D2	2	C	C.ZA.2007.20104663_E11_D2.HQ615945		0.133			100	100	100		6.06				0.015			0.04	0.002	0.0075595	0.02			0.304			100	0.628	100
20258279_V2	2	C	C.ZA.2007.20258279_V2.HQ595763		1.39666			100	100	0.303		15.4				0.069			100	100	3.41732	0.03			100			0.54	0.104	100
20286961_C1_H8	2	C	C.ZA.2009.20286961_C1_H8.HQ615960		0.144			100	100	0.13		1.14			0.095	0.144			0.01	1.591	1.37454	100			3.684			0.4	0.113	8.39
20358510_01	2	C	C.ZA.2008.20358510_01.JQ352790		2.12667			100	2.1	0.192		44.77				0.074			0.14	0.016	4.502	100			1.953			0.39	0.012	100
20417927_07	2	C	C.ZA.2007.20417927_07.JQ352785		1.61933			100	100	100		5.74				100			0.48	0.994	100	100			20.289			100	100	100
20803520	2	C	C.ZA.2008.20803520.HQ595748		2.361			100	100	0.335		17.23				0.07			4.19	13.019	0.048578	0.02			0.341			1.72	0.105	100
20915593	2	C	C.ZA.2008.20915593.HQ595749		0.192			100	100	100		25.92			100	0.006			0.26	0.001	1.359	100			0.002			100	0.075	100
20965238	2	C	C.ZA.2009.20965238.HQ595751		1.64133			100	100	0.157		70.7107				0.069			100	100	100	100			100			1.1	0.083	2.88
211_9	2	02_AG	02_AG.CM.2004.211_9.EU513187		0.32263	100		4.7	38.3	0.34696	100	4.2906	1.299	5.6	0.22		100	0.021882	0.074192	0.069425	1.15748	0.0533	100	100	0.12925	0.0034641	100	11.1049		100
21203310_G7_C3	2	C	C.ZA.2008.21203310_G7_C3.HQ615946		0.224			100	100	5.812		3.13				2.063			100	70.7107	0.076994	0.04			2.127			100	1.055	100
21399975_E2_B3	2	C	C.ZA.2009.21399975_E2_B3.HQ615957		0.696			100	100	15.496		17.07				0.019			0.34	0.003	0.003	100			0.056			3.08	0.115	100
21492713_B11_E3	2	C	C.ZA.2009.21492713_B11_E3.HQ615947		0.787			100	100	0.089		8.28			0.063	0.066			100	100	0.00171	0.004			100			0.14	0.021	7.9
21502011_F12_E2	2	C	C.ZA.2009.21502011_F12_E2.HQ615949		0.176			100	100	1.582		4				0.372			100	100	0.016327	100			100			9.77	0.605	100
21561324_D3_B5	2	C	C.ZA.2009.21561324_D3_B5.HQ615961		1.47933			100	100	6.983		6.6				0.005			0.1	0.299	0.08111	0.003			0.183			0.44	0.019	100
231965_C1	2	D	D.UG.2001.231965_C1.JQ361079		6.87078	100		14.338	100	0.0465	100	18.7855	100	2.5	0.15078	0.044048	0.054213	4.19352	1.14017	0.0088463	100	100	100	100	0.46739	0.0036194	0.16999	0.33663	0.022035	0.11785
231966_C2	2	D	D.UG.2001.231966_C2.JX512899		0.12733			0.24	100	0.24429		0.57	100		0.102	0.052	1.34922	0.007	0.041091	0.001	100	4.09935	9.167	100	0.038987	0.063048		0.109	0.028	5.39
234_F1_16_57	2	C	C.TZ.2001.234_F1_16_57.HM215278		0.285			100	100	100		3.9				0.039			0.01	0.001	0.5805	100			0.015			100	1.352	100
235_47	2	02_AG	02_AG.CM.2004.235_47.EU513195		0.13933	100		100	0.67071	0.027916	100	0.77441	0.005	29	0.063992	0.012286	0.26769	0.11677	0.25067	0.0035184	0.15321	100	100	3.32225	2.86333	16.2665	0.015858	0.044053	0.0069533	36.5751
246_F3_C10_2	2	A1C	A1C.TZ..246_F3_C10_2.HM215279		0.62398	100		1.74595	100	0.1018	100	1.91718			0.172	0.043816	0.761	0.44721	0.024362	0.0034461	100	0.00338		100		0.10222		0.27538	0.12732	100
247_23	2	DU	DU.CM..247_23.EU683891		0.40136	100		1.95	100	0.031545	100	1.6564		1.1	100	0.09768	47.8	25.7803	0.14304	0.00678	100	100		100	0.017	100	100	4.11658	1.56059	100
249M_B10	2	C	C.ZM.2003.249M_B10.EU166862		0.69864			100	100	0.087642		7.60343	100		0.081		0.04	0.018522	0.052446	0.0075429	100	6.20078	100	100	0.47512	0.0092125	11.2662	0.09761		15.0854
26191_2_48	2	C	C.IN.2000.26191_2_48.EF117274		1.62384	100		100	100	0.048113	100	3.60401		1.3	0.324	0.056085	0.115	0.94169	0.13782	0.0046477	0.12824	0.020284		100	0.053	100	0.21468	0.21144	0.055857	2.29833
263_8	2	02_AG	02_AG.CM.2004.263_8.EU513182		0.12932	100		100	9.50406	0.027546	100	0.55545	1.38	1	0.073321	0.031947	0.11743	0.81197	0.28545	0.013029	0.97029	0.32427	100	100	25.735	11.0717	0.056005	0.19956	0.033349	100
269_12	2	02A1	02A1.CM.2004.269_12.EU513194		0.11571	100		100	100	0.1384	100	0.30743		4.5	0.211	0.044383	9.79	0.22769	1.53867	0.87647	0.17525	0.014098		100	4.36	0.0018384	100	0.26052	0.058166	100
2759058_F10_B6	2	C	C.ZA.2006.2759058_F10_B6.HQ615959		1.287			36.33	46.25	1.141		2.89				0.069			0.13	0.062	0.7063	100			1.852			2.64	0.155	36.9
2768732_C5_16	2	C	C.ZA.2006.2768732_C5_16.HQ615952		3.07733			3.59	100	0.304		1.51				0.271			0.06	0.376	100	100			0.054			1.6	0.198	16.64
2833264	2	C	C.ZA.2006.2833264.HQ595757		0.388			100	100	0.707		13.59				0.026			0.1	0.022	100	100			0.015			0.41	0.039	100
2865_A11_12	2	C	C.BW.2005.2865_A11_12.KC154013		1.70733			100	100	0.268		11.69			0.43	0.135			0.16	0.213	1.13176	0.05			2.422			0.88	0.113	100
2869751_A4_D3	2	C	C.ZA.2007.2869751_A4_D3.HQ615954		1.752			100	100	0.141		17.63				0.113			0.24	0.005	0.48827	0.05			0.494			0.68	0.078	100
2891391_A2_E1	2	C	C.ZA.2007.2891391_A2_E1.HQ615955		0.906			100	100	1.736		16.81				0.072			100	100	100	100			100			1.16	0.048	100
2969249	2	C	C.ZA.2007.2969249.HQ595766		0.921			100	100	0.64		10.83				0.28			100	100	100	100			100			1.37	0.222	100
3016_V5_C45	2	D	D.TZ.2005.3016_V5_C45.HM215283		0.45935	100		0.80322	100	0.80846	100	2.5696	100	0.72	0.59464	0.01862	100	100	0.48682	73.004	100	100	100	100	50.3984	0.18779	56.2193	0.13618	0.02389	1.30471
304_F2_1_11	2	C	C.TZ.2001.304_F2_1_11.HM215286		1.927			100	100	0.655		35.9				0.029			0.02	0.039	100	100			22.011			0.42	0.019	100
3103_V3_C10	2	A1CD	A1CD.TZ.2004.3103_V3_C10.HM215288		100			12.4	100	0.25673		13.2464	0.002	30.5	0.158		1.71412	35.7693	65.4244	2.96393	0.015751	0.011072	0.148	2.002	0.14582	0.028248	0.21083	1.39265		100
3168_V4_C10	2	C	C.TZ.2005.3168_V4_C10.HM215289		1.98364	100		17.8438	100	0.092951	100	4.66856			0.264	0.10707	0.178	0.031278	0.12003	0.081022	0.36152	100		1.42	0.0206	100	0.17862	0.16444	0.044568	100
3168_V4_C10_K651N	2	C	C.TZ.2005.3168_V4_C10_K651N.		0.189			7.62																				0.251
329_14_B1	2	C	C.IN.2014.329_14_B1.MK076593		3.02					2.02			0.07					5.37	0.02	0.37	0.02	0.02			100	3		0.59
329_14_B4	2	C	C.IN.2014.329_14_B4.MK076596		3.74					2.02			0.07					4.59	0.35	0.96	0.05	0.06			100	2.98		1.25
329_15_A1	2	C	C.IN.2015.329_15_A1.MK076610		1.06					4.51			0.06					100	100	2.06	100	2.11			100	4.59		5.62
329_15_B1	2	C	C.IN.2015.329_15_B1.MK076614		0.99					6.74			0.05					100	100	4.51	1.26	0.98			100	1.89		100
329_16_C1	2	C	C.IN.2016.329_16_C1.MK076647		2.11					3.33			1.02					100	100	8.88	2.35	1.29			100	100		2.56
329_16_D5	2	C	C.IN.2016.329_16_D5.MK076655		4.59					4.21			1.04					100	100	100	2.48	2.04			100	100		3.68
3301_V1_C24	2	C	C.TZ.2003.3301_V1_C24.HM215294		4.13525	100		100	100	0.031463	100	10.8034	0.025	2.9	0.036401	0.012305	0.023795	0.033563	0.32341	0.075644	0.00999	0.10104	0.458	100	0.44906	0.0076175	0.033088	0.12071	0.010292	43.7355
330_14_A12	2	C	C.IN.2014.330_14_A12.MK076674		0.21					100			0.07					5.23	100	1.36	0.02	0.31			1.73	100		100
330_14_A20	2	C	C.IN.2014.330_14_A20.MK076682		1.07					100			0.05					100	1.11	3.25	0.06	0.52			100	100		100
330_15_C36	2	C	C.IN.2015.330_15_C36.MK076700		6.7305			100		100	100		1.03					100	100	6.98	0.65456	0.69			100	100		100		100
330_15_D36	2	C	C.IN.2015.330_15_D36.MK076705		6.8345			100		100	100		1.06					100	100	8.24	0.78613	0.99			100	100		100		100
330_16_A2	2	C	C.IN.2016.330_16_A2.MK076707		1.72769			100		100	100		3.34					100	100	8.91	0.43793	0.47			28.8357	100		100		100
330_16_D4	2	C	C.IN.2016.330_16_D4.MK076712		2.00791			100		100	100		0.99					100	100	100	0.066332	0.04			6.02979	100		100		100
3312_D6_2	2	C	C.BW.2005.3312_D6_2.KC154014		2.80667			100	100	0.828		36.98				0.065			0.14	0.006	100	0.01			0.442			0.18	0.035	100
3365_V2_C20	2	A1	A1.TZ.2004.3365_V2_C20.HM215298		1.49551	100		1.57322	100	0.016709	100	2.10968	0.013	0.05	0.063166	0.016424	0.040736	0.005	0.062372	0.0049002	0.10167	100		0.109	0.339	0.0030275	0.063306	0.048655	0.0098841	37.1075
3415_V1_C1	2	A1	A1.TZ.2003.3415_V1_C1.HM215299		5.46568	100		42.1099	1.65479	0.099334	100	13.0443	0.023	12.6	0.21279	0.031819	0.051418	0.028575	0.12241	0.039474	100	0.013608		0.369	100	0.0025423	0.10268	0.088359	0.025046	8.18804
3426_V5_C17	2	C	C.TZ.2005.3426_V5_C17.HM215300		0.127			100	100	0.049		1.4				0.034			0.03	0.001	0.007	0.01			0.207			0.26	0.067	100
3514597	2	C	C.ZA.2007.3514597.HQ595759		3.36733			100	100	0.038		100				0.022			100	0.008	0.020966	0.05			0.053			0.5	0.054	9.32
3545883_G1_E1	2	C	C.ZA.2007.3545883_G1_E1.HQ615942		0.43			100	100	0.444		3.22				0.063			0.15	0.002	100	100			0.019			0.69	0.111	100
3603_C11_13	2	C	C.BW.2006.3603_C11_13.KC154015		100			100	100	0.015		1.32				0.045			0.26	6.223	0.031698	0.04			100			0.31	0.048	100
3718_3_11	2	A1	A1.TZ.2004.3718_3_11.HM215306		1.58762	100		3.81648	100	100	100	6.77451		14.7941	55.4977	0.0179	1.53568	0.015604	0.046408	0.0037114	1.0623	100		100	0.046	0.015591	100	0.32087	0.019955	22.7934
3728_V2_C6	2	C	C.TZ.2004.3728_V2_C6.HM215307		0.153			100	100	0.02		1.6				0.006			0.13	100	1.4102	100			31.724			0.06	0.007	100
377_V4_C09	2	C	C.TZ.2004.377_V4_C09.HM215308		1.784			100	100	100		31.6				0.341			100	2.337	0.33097	0.05			3.037			2.26	0.388	100
3817_V2_C59	2	CD	CD.TZ.2004.3817_V2_C59.HM215310		0.31466	100		4.06557	4.9687	0.18719	100	1.36014	0.219	67.5112	1.74788	0.27177	100	0.0055476	0.0051006	100	59.9111	0.0076204	3.192	100	100	100	2.50468	100	0.16136	100
3873_V1_C24	2	C	C.TZ.2003.3873_V1_C24.HM215311		3.71312	100		100	100	7.42943	100	6.46781			1.22	0.16165	0.141	30.0552	100	0.0037469	0.015978	0.013359		0.3	0.0028284	0.001968	0.64529	0.95444	0.1868	100
3988_25	2	B	B.US.1995.3988_25.AY835436		0.12412	100		100	0.37684	100	100	0.81073		41.9165	0.085206	0.080285	0.28412	0.0052307	0.020997	0.025131	0.0020027	0.0053326		100	0.007	0.0056074	0.33359	0.67345	0.073873	0.99531
398_F1_F6_20	2	A1	A1.TZ..398_F1_F6_20.HM215312		0.53991	100		0.749	45.7221	0.07324	100	2.76696		8.05999	0.1007	0.034019	0.17832	100	100	100	0.0038433	0.0043209		100	100	0.0037933	0.037562	0.1535	0.041559	0.061479
556_F2_3_25	2	C	C.TZ.2001.556_F2_3_25.HM215317		0.458			100	100	4.418		15.9				0.151			100	100	0.04549	0.04			100			3.32	0.173	100
569_F1_37_10	2	C	C.TZ.2001.569_F1_37_10.HM215318		2.21933			100	100	0.226		49.1			0.038	0.041			100	100	100	100			4.057			0.3	0.016	100
5768_4	2	B	B.US.1995.5768_4.AY835435		1.56402	100		0.22811	2.64393	0.19147	100	9.96562		0.756	0.25846	0.063409	0.074	0.043794	0.10871	0.010961	0.076543	2.60066		100	0.02	0.015987	0.10825	0.24675	0.078965	1.71308
6022_V7_C24	2	C	C.TZ.2006.6022_V7_C24.HM215319		0.644			100	100	0.021		6.11941				0.842			100	100	0.023341	0.13			100			1.98	0.101	100
6040_V4_C15	2	C	C.TZ.2005.6040_V4_C15.HM215320		2.24667			100	100	0.032		23.5			0.064	0.049			0.01	0.003	100	100			0.01			0.15	0.062	100
6041_V3_C23	2	A1C	A1C.TZ.2004.6041_V3_C23.HM215321		1.21211			9.5	100	0.0083236		10.8355	100	10	0.047		0.0071138	0.24198	0.40011	0.027563	100	100	100	100	2.35569	0.0081633	0.021071	0.019656		100
6101_1	2	B	B.US.1994.6101_1.AY835434		0.0040772	100	10	100	7.48206	0.022325	100	0.12886		3.40401	0.060033	0.0078766	0.016	100	100	100	0.0027369	0.004262		0.146	100	0.013551	0.13122	0.068105	0.0095061	100
6146_V7_C23	2	C	C.TZ.2006.6146_V7_C23.HM215324		3.662			100	100	100		100			100	0.083			0.19	0.071	0.002	0.01			7.01			0.9	0.132	100
620345_C1	2	01_AE	01_AE.TH.2005.620345_C1.JX512900		0.64864	100		0.40162	100	100	100	0.76853	100	82.5311	48.1394	1.58903	100	100	1.16529	0.030106	100	100	100	100	0.037922	100	100	100	100	100
62357_14_D3_4589	2	B	B.US.1997.62357_14_D3_4589.EU289189		0.35947	100		3.7	100	0.054552	100	2.06338	3.008	0.22	0.025		0.054772	100	100	100	2.53687	0.8595	0.783	100	100	0.0062603	100	0.87006		78.085
6240_08_TA5_4622	2	B	B.US.1995.6240_08_TA5_4622.EU289190		0.66904	100		12.8	0.6	0.27096	100	8.5769	0.003	20.5	0.457		0.44	100	2.73557	100	0.052139	0.016662	100	22.623	100	0.057461	3.0438	0.86043		100
6244_13_B5_4567	2	B	B.US.1996.6244_13_B5_4567.EU289191		0.11888	100		100	100	0.036588	100	0.34393	0.011	3.1	0.29045		0.07	100	100	100	0.10873	0.018294	0.141	0.112	9.37732	100	0.50805	0.19986		100
6322_V4_C1	2	C	C.TZ.2005.6322_V4_C1.HM215326		2.01083	100		100	100	100	100	7.14099		2.282	0.781	0.031016	100	100	100	0.0052807	100	100		100	0.08846	100	100	100	0.033254	100
63358_04_P3_4013	2	B	B.US.1997.63358_04_P3_4013.EU289192					2.26				8.02																		100
6480_V4_C25	2	CD	CD.TZ.2004.6480_V4_C25.HM215329		4.95401			11.2	100	0.01		4.15532	0.016	6.4	0.031		0.025298	100	100	100	0.0030533	0.003	0.392	0.577	100	100	0.027	0.028705		100
6540_V4_C1	2	A1C	A1C.TZ.2004.6540_V4_C1.HM215330		2.20093	100		31.8758	100	100	100	12.4706	28.197	3.00746	34.2739	0.025736	100	0.021296	0.041833	0.0039468	100	4.53574	1.025	100	0.024129	0.0063306	100	100	100	32.9283
6545_V3_C13	2	A1C	A1C.TZ.2004.6545_V3_C13.HM215331		1.7535	100		11.2	100	100		8.031		3.44099	4.953	0.009042	100										100	100		100
6785_V5_C14	2	C	C.TZ.2005.6785_V5_C14.HM215338		0.90501	100		100	100	0.15181	100	3.1107			0.459	0.12563	0.311	0.008075	0.016333	0.0063693	0.017461	0.018124		0.335	1.63198	100	0.32606	0.31193	0.068223	39.6626
6811_V7_C18	2	CD	CD.TZ.2006.6811_V7_C18.HM215340		5.2202			100	100	0.035824		6.74091	0.001		0.229		0.032404	100	100	100	0.0022654	0.0041339	0.156	0.052	100	100	0.19287	0.14736		100
6838_V1_C35	2	C	C.TZ.2003.6838_V1_C35.HM215341		0.39879	100		100	100	0.2543	100	1.65737			0.565	0.033996	1.52	0.001	0.0099745	0.0047321	0.11996	100		100	0.65206	0.12559	0.50243	0.32421	0.042046	100
6952_V1_C20	2	41_CD	41_CD.TZ.2003.6952_V1_C20.HM215343		0.070166			0.1	44.1	0.12697		1.24897	0.005	2	18.386		0.02	12.5853	100	0.20415	0.050899	100	100	0.017	2.44389	70.1541	0.073251	0.0417		7.52002
6980_V0_C31	2	C	C.TZ.2003.6980_V0_C31.HM215344		3.49			100	100	0.072		14.5			0.05	0.012			0.06	0.01	0.20647	100			100			0.1	0.036	100
700010040_C9_4520	2	B	B.US.2006.700010040_C9_4520.EU289193			100		19.4112	100		100	50.0388		0.57														0.23		0.84853
700010058_A4_4375	2	B	B.US.2006.700010058_A4_4375.EU289194						2.46																					19.62
703010010_C4	2	C	C.MW.2006.703010010_C4.KC894105		0.772			100	100	0.041		5.2				0.018			0.01	0.001	0.0031748	100			0.003			0.11	0.01	14.4
703010054_2A2	2	C	C.MW.2007.703010054_2A2.FJ443808		1.12579			100	100	0.33081		13.052	100		0.132	0.108	0.18703	0.021715	0.02259	0.013873	100	100	100	100	100	0.017926	0.16812	0.50286	0.091	100
703010054_2A2_REV	2	C	C.MW.2007.703010054_2A2_REV.FJ443808					100	100			0.06																		100
703010131_1E2	2	C	C.MW.2007.703010131_1E2.KC894107		1.532			100	100	0.287		9			100	0.02			0.44	0.006	100	100			0.059			100	0.028	100
703010200_1E5	2	C	C.MW.2007.703010200_1E5.FJ443999		4.07598			100	2.48195	0.3066		17.0292	0.002		0.184	0.093	0.14	100	100	16.4755	0.0071093	0.0077211	0.289	100	100	0.0020801	1.15373	0.71742	0.088	100
703010217_B6	2	C	C.MW.2007.703010217_B6.KC894109		0.14283	100		100	100	0.041789	100	0.47381			0.131	0.03402	0.135	0.002	0.01039	0.0036055	0.0033176	0.079753		100	0.029	100		0.2669	0.060515	14.6916
703010228_1C4	2	C	C.MW.2007.703010228_1C4.FJ444031		0.239			100	100	0.331		3				0.1			1.97	0.015	100	100			0.105			0.82	0.142	8.9
703357_C2	2	01_AE	01_AE.TH.2005.703357_C2.JN944658		7.13			8.26313	100	48.647		9.17359		100			15.4796	1.49614	2.17395		100							8.94427		100
704010042_2E5	2	C	C.ZA.2007.704010042_2E5.KC894113		0.104			100	100	0.04		4.90902				0.046			0.002	0.001	100	100			0.009			0.16	0.009	100
704010069_C6	2	C	C.ZA.2007.704010069_C6.KC894114		0.76			100	100	0.226		3.6				0.079			0.03	0.01	22.5819	100			4.369			1.03	0.132	24
704010083_B8	2	C	C.ZA.2007.704010083_B8.FJ443671		0.35			100	100	0.506		3.6				0.209			0.31	0.115	0.47856	0.29			2.772			2.26	0.416	100
704809221_1B3	2	C	C.ZA.2007.704809221_1B3.FJ444103		0.020131			100	100	0.076255		0.105	4.394		0.141	0.217	0.15	0.012083	0.046883	0.20171	0.035133	0.028807	0.408	100	0.1163	100	0.29131	0.57636	0.154	31.0963
704809221_1B3_REV	2	C	C.ZA.2007.704809221_1B3_REV.FJ444103					100	100			4.36																		100
704810053_2B7	2	C	C.ZA.2007.704810053_2B7.KC894119		0.28			100	100	1.582		2.9				0.072			0.16	0.003	100	0.01			3.398			100	0.069	41.3
705010185_TF	2	C	C.ZA.2007.705010185_TF.KC156129		1.06666			100	100	0.05		18.9			0.103	0.444			3.27	0.988	100	100			0.358			100	0.262	100
705010198_TF	2	C	C.ZA.2007.705010198_TF.KC156130		1.216			100	100	0.024		35.2				0.009			100	25.503	0.026577	0.01			1.56			0.15131	0.012	100
706010164_1A7	2	C	C.ZA.2007.706010164_1A7.FJ444076		0.134			100	100	18.871		2.53772			0.083	0.036			0.14	0.005	0.025298	0.02			0.263			0.24	0.024	100
706010164_1A7_REV	2	C	C.ZA.2007.706010164_1A7_REV.FJ444076		0.134			100	100	18.871		1.15							0.14	0.005	0.016	0.02			0.263			0.24	0.024	100
7165_18	2	B	B.US.1994.7165_18.AY835437		0.23998	100	100	1.52681	0.62754	5.67191	100	1.0256		3.37739	53.199	1.29921	100	18.3835	100	0.69805	0.019183	0.011097		100	0.06951	100	100	59.8583	1.82689	100
722_G4_16	2	C	C.ZA.2007.722_G4_16.JN967798		0.316			100	100	4.086		6.8			23.482	0.091			0.05	0.369	0.012515	100			0.085			100	0.054	100
89_6	2	B	B.US.1989.89_6.U39362		0.21126	100		1.52627	0.51641	0.11175	0.005	1.10629		0.242	0.111	0.11699	0.274	100	100	100	0.01398	0.0076472		100	100	100	0.076769	0.67381	0.14075	0.098307
89_F1_2_25	2	CD	CD.TZ..89_F1_2_25.HM215349		2.01142			100	100	100		19.9774	100	0.491	21.631		100	60.9739	0.6864	0.0050639	100	100	100	26.932	2.49759	47.8482	100	100		100
9004SS_A3_4	2	A1	A1.UG.2007.9004SS_A3_4.HM215350		0.35969			0.80665	100	0.066212		2.32659	0.005		0.125	0.081	0.18	0.02	0.051327	0.001	0.0023399	0.0017411	0.078	100	0.018	0.009	0.862	1.89439	0.051	100
9014_01_TB1_4769	2	B	B.US.1997.9014_01_TB1_4769.EU575786					2.8	100			14.4																		100
9020_20_A13_4607	2	B	B.US.1998.9020_20_A13_4607.EU575870					2	14.6			1.1																		100
9021_14_B2_4571	2	B	B.US.1998.9021_14_B2_4571.EU289196			100		5.8	100		100	4.8		0.84														1.7		100
928_28	2	02_AG	02_AG.CI.1999.928_28.EU513199		0.087917	100		1.43378	100	0.16031	100	0.12125	0.761	2.51984	0.24038	0.066935	0.1584	0.021883	0.060631	0.019668	33.0656	100	100	100	100	100	3.48216	0.42176	0.10328	100
92RW020_2	2	A1	A1.RW.1992.92RW020_2.EU855131		1.35124	100	24.7	9.85078	35.0214	0.02524	100	7.91632		6.05406	0.11244	0.045177	0.14342	0.18046	0.11527	0.014939	0.0018846	0.0047995	0.039	0.61591	5.1448	0.004899	0.08107	0.2575	0.074711	25.1477
92TH021	2	01_AE	01_AE.TH.1992.92TH021.AY669775		0.025		100	100	100			7.98806		0.325				1.00397	0.4374	5.2154e-05	100	0.007746	0.009	100	0.0018521		1.289	0.40516		22.5062
93IN905	2	C	C.IN.1993.93IN905.AY669742				100	100	100			6.10156						22.3607	0.44145	0.29	0.0042172	0.0068683	0.02	0.011	0.073681		0.332	0.10789		59.7956
94UG103	2	A1	A1.UG.1994.94UG103.AY669705		0.46		100	26.7773	78.3625			17.222		0.044				0.052311	0.59564	0.021	2.05254	0.015369	1.402	100	0.18628		0.202	0.23518		19.3359
96ZM651_02	2	C	C.ZM.1996.96ZM651_02.AF286224		0.02784	100		100	100	0.39415	100	0.12071			0.325	0.056886	0.416	100	100	0.12419	0.010145	0.40469		100	14.0873	0.0036297	3.0839	0.67443	0.087337	100
A07412M1_VRC12	2	D	D.UG.1999.A07412M1_VRC12.HM215357		0.30469	100		1.64596	100	0.030897	100	1.0834	0.081		0.24942	0.042762	0.03	0.82936	0.76655	0.01463	0.010645	48.9795	100	13.303	0.0025294	0.61464	0.25977	0.13259	0.04083	9.30386
AC10_29	2	B	B.US.1998.AC10_29.AY835446		0.11996	100	100	1.01543	100	7.29302	100	0.3732	0.001	15.5293	30.7669	0.31909	0.40363	0.014342	0.058527	0.064842	0.029232	0.0079835	0.245	100	0.009052	0.006597	78.6459	1.51102	0.46997	3.12135
ADA_COMB_MUT	2	B	B.US.1986.ADA_COMB_MUT.		0.033							1.6
AE01	2	01_AE	01_AE.CN.1999.AE01.EU363849						100																			0.12		100
AMC009_1B5	2	B	B.NL.1986.AMC009_1B5.PP544519		2.78			12.43	100	0.01		100						0.25	100	0.65	0.03	0.01				0.03		0.12
AMC011	2	B	B.NL.1989.AMC011.PP544654						1.93												0.007				0.001	0.006		0.41
B005018_8_F6_3	2	C	C.BW.2006.B005018_8_F6_3.KF114881		0.272			100	100	0.093		2.86			0.055	0.051			0.45	0.001	31.1267	100			2.919			0.28	0.118	100
B005582_7_G7_8	2	C	C.BW.2007.B005582_7_G7_8.KF114882		0.382			100	100	100		23.64				2.213			100	100	3.26119	0.03			100			100	2.378	100
B06	2	B	B.CN..B06.EU363830		0.44			3.22	100			4.78						100	0.21		0.01							0.17		3.09
B41_9032_08_A1_R315Q	2	B	B.US.1998.B41_9032_08_A1_R315Q.						7																0.14	0.39
BC04	2	BC	BC.CN.2007.BC04.EU363834		2.8			100	100			1.4						0.8	2.12		0.12							1.22		32.9887
BC05	2	BC	BC.CN.2007.BC05.EU363835		0.13			100	100			1.15897						0.11	0.68		0.09							1.08		100
BC08	2	BC	BC.CN.2006.BC08.EU363838		3.18			100	100			0.92						5.1	3.26		0.13							0.44		100
BC09	2	BC	BC.CN.2003.BC09.EU363839		0.14			100	100			4.36503						0.16	1.29		100							100		100
BC10	2	07_BC	07_BC.CN.2005.BC10.EU363840		5.53			100	100			0.29189						5.14	11.12		0.13							0.62		0.98125
BC11	2	BC	BC.CN.2005.BC11.EU363841		0.05			100	100			0.14						0.08	0.86		0.01							1.42		0.50949
BC16	2	07_BC	07_BC.CN..BC16.EU363846		2.89			100	100			0.82						2.37	3.19		0.06							1.96		12.21
BC17	2	08_BC	08_BC.CN.2006.BC17.EU363847		0.13			100	12.1876			0.09						0.05	0.6		0.09							100		50.955
BC18	2	07_BC	07_BC.CN.2005.BC18.EU363848		4.64			100	100			3.03						7.21	7.18		0.04							1.06		100
BF1266_431A	2	C	C.MW.2002.BF1266_431A.HM215360		0.88002			100	100	0.090837		6.1985	100		0.057	0.007	0.1	0.0037931	0.030166	0.0051667	100	100	0.408	54.0612	2.53798	100	100	0.04846	0.009	100
BF535_A1	2	A1D	A1D.KE..BF535_A1.DQ208431					100	100			21.4							0.04									0.2		100
BG1168_1	2	B	B.US.1996.BG1168_1.AY835443		0.33746	100	100	1.2797	100	0.14745	100	2.11254		20.0301	0.31511	0.060062	1.32	100	100	100	100	100		100	100	0.011534	0.84789	0.4836	0.10251	100
BG505_W6M_C2	2	A1	A1.KE.1993.BG505_W6M_C2.DQ208458		0.5635	100		1.06377	100	0.021075	100	1.25044			0.108	0.03157		0.0026918	0.034355	0.0038361	0.033277	0.035068	0.06	56.629	0.02572	0.00095445	0.045277	0.072876	0.036855	100
BG505_W6M_C2_T332N	2	A1	A1.KE.1993.BG505_W6M_C2_T332N.			100			0.84788	0.017241	100				0.21	0.024	0.033	0.008	0.042426	0.0030984	0.014916	0.041628	0.027	2.234	0.21868	0.043	0.066	0.11042	0.046	100
BJ175_4	2	B	B.CN..BJ175_4.MN617380		0.04			0.01	100			0.14						3.12	0.21		100							0.12		0.01
BJ176_1	2	B	B.CN..BJ176_1.MN617381		0.06			0.38	100			4.87						100	0.28		0.19							0.05		3.08
BJ24_3	2	07_BC	07_BC.CN..BJ24_3.HQ326126		0.17			100	100			0.64						0.02	0.18		0.02							1.46		9.27
BJ28_13	2	07_BC	07_BC.CN..BJ28_13.MN617362		2.56			100	100			1.4						2.4	6.16		0.05							3.49		6.22
BJ39_14	2	B	B.CN..BJ39_14.MN617376		0.01			1.09	100			0.56						100	1.72		0.02							0.81		2.36
BJ412_W6M_S3	2	A1CD	A1CD.KE..BJ412_W6M_S3.DQ208443					41.5	100			100																		100
BJ5_11	2	01_AE	01_AE.CN.2007.BJ5_11.GU475024		0.27			24.76	100			1.93						2.21	1.67		0.04							0.22		100
BJ613_E1	2	A1	A1.KE..BJ613_E1.DQ208448					37.5	100			100							0.03									0.08		100
BJ6_17	2	01_AE	01_AE.CN.2008.BJ6_17.GU475029		2.86			5.24	100			1.58						1.82	5.48		1.82							0.07		100
BJOX002000_03_2	2	07_BC	07_BC.CN.2007.BJOX002000_03_2.HM215364		0.57585	100		100	100	100	100	1.42932		0.05	2.86	0.053185	100	0.22091	0.098139	0.0022679	0.019235	0.020587		100	1.40712	0.0057915		100	0.42763	100
BJOX009000_02_4	2	01_AE	01_AE.CN.2007.BJOX009000_02_4.HM215372		0.39565	100		0.22062	100	0.35228	100	0.25036	24.376		0.19514	0.21912	0.26	2.08038	1.66721	0.24874	5.03744	0.002531	0.006	100	0.20923	100	1.10117	1.6005	0.37946	100
BJOX010000_06_2	2	01_AE	01_AE.CN.2007.BJOX010000_06_2.HM215373		0.076504	100		0.44228	100	1.68147	100	0.39817	100		0.18554	0.59325	0.87	1.46487	0.2798	1.33271	100	5.44294	0.031	100	100	100	2.97456	8.15	1.1705	100
BJOX015000_11_5	2	01_AE	01_AE.CN.2007.BJOX015000_11_5.HM215377		0.077232			0.32	100	0.052548		0.16124	100		0.036		0.06	1.74208	0.46182	1.17933	100	0.0020088	0.003	0.489	100	100	0.251	0.14688		100
BJOX025000_01_1	2	01_AE	01_AE.CN.2007.BJOX025000_01_1.HM215386		0.25784	100		0.18869	100	0.067129	100	0.28224	100		0.12827	0.043113	0.18	0.21855	0.19483	0.051614	100	100	100	100	5.25039	100	78.0793	6.26496	0.11448	100
BJOX028000_10_3	2	01_AE	01_AE.CN.2007.BJOX028000_10_3.HM215389		0.19676	100		1.61179	2.1713	0.011727	100	0.68352	0.474		0.07	0.0059439	0.07	18.4696	0.5641	0.042477	100	0.024183	0.025	100	34.1995	91.7004	100	0.28641	0.0035676	100
BJX4_6	2	01_AE	01_AE.CN.2007.BJX4_6.GU475020		0.99			4.88	100			8.55						3.45	2.37		0.01							0.44		100
BJYA119_6	2	B	B.CN..BJYA119_6.MN617385		0.24			3.02	100			7.35						100	100		0.04							0.05		100
BK184_W6M_D2	2	CD	CD.KE..BK184_W6M_D2.DQ208491					14.3	100			100																		41.7
BORI_D9_4D7_1410	2	B	B.US.1990.BORI_D9_4D7_1410.EU576296					100	100			13																		6.2
BORI_D9_4F8_1413	2	B	B.US.1990.BORI_D9_4F8_1413.EU576299					100	100			3.4																		2.5
C1080_C3	2	01_AE	01_AE.TH.1999.C1080_C3.JN944660		0.083107	100		0.11013	100	0.13394	100	0.52142	5.369	4.3	0.25446	0.18727	0.93003	0.00073692	0.003287	0.00064022	100	0.11641	0.014775	100	0.0037888	100	2.25178	1.81586	0.17577	100
C2101_C1	2	01_AE	01_AE.TH.1999.C2101_C1.JN944661		0.92306	100		0.91594	100	0.055869	100	2.88082	100	4.69947	0.11463	0.055942	3.93115	0.0083813	0.030437	0.0066747	100	0.025291		100	0.005	89.0899	0.14213	0.20202	0.067464	74.3122
C3347_C11	2	01_AE	01_AE.TH.1999.C3347_C11.JX512902		0.015436	100		0.11088	100	0.030678	100	0.13185	100	100	0.034293	0.0079626	0.041696	0.0054097	0.036465	0.0059714	100	0.0025192	0.002	100	0.0073325	100	100	0.081806	0.030143	100
C4118_9	2	01_AE	01_AE.TH.2000.C4118_9.JQ352782		0.50511	100		3.63938	100	0.035086	100	3.86245	100		0.057914	0.052303	0.058863	0.018403	0.025193	0.0025565	100	100	100	100	0.0014344	19.9655	0.088626	0.17164	0.021152	100
CA327_D2_2	2	C	C.ZA.2008.CA327_D2_2.JN681220		0.369			100	100	0.048		9.74				0.022			0.57	100	0.36437	100			100			0.16	0.009	100
CA392_H2_6	2	C	C.ZA.2007.CA392_H2_6.JN681221		0.129			100	9.47	0.036		2.38			0.132	0.186			100	0.095	0.90056	0.11			0.004			0.18	0.088	100
CAAN5342	2	B	B.US.2004.CAAN5342.AY835452		1.62223	100	100	10.107	100	0.6167	100	6.51532	0.008	100	1.50626	0.13822	0.17333	9.10935	11.3295	100	0.0077551	0.18961	27.0535	3.09114	7.40888	0.0050209	1.79809	1.06717	0.16032	100
CAP129_1_15_B2_13	2	C	C.ZA.2006.CAP129_1_15_B2_13.JN681223		0.29			100	100	0.009		2.86				0.015			0.04	0.006	100	100			0.331			0.15	0.017	3.11
CAP136_1_16_E6_1	2	C	C.ZA.2006.CAP136_1_16_E6_1.JN967790		0.362			100	100	0.253		10.99			6.314	0.087			100	100	0.046949	100			100			100	0.17	7.42
CAP177_1A3	2	C	C.ZA.2006.CAP177_1A3.KC894133		0.422			100	100	0.527		2.6			0.126	0.011			0.1	2.674	0.085115	100			0.117			0.15	0.017	15.7
CAP188_1_D1_14_REV	2	C	C.ZA.2007.CAP188_1_D1_14_REV.KC894134		0.456			100	100	1.364		3.8				0.01			8.37	100	1.84231	100			100			0.18	0.014	100
CAP206_1_B5	2	C	C.ZA.2005.CAP206_1_B5.FJ443358			100		100			100	0.61408							0.12		1.71							100		100
CAP210_E8	2	C	C.ZA.2005.CAP210_E8.DQ435683		0.49434	100		100	100	9.87797	100	1.89249	3.469	1.39703	3.97134	17.2734	100	0.020397	0.11114	0.0090701	44.411	100	100	61.9362	67.3969	0.0091751	100	100	3.11755	37.5883
CAP210_TA5	2	C	C.ZA.2005.CAP210_TA5.KC894136		0.4			100	100	5.72		2.4			1.157	100			0.22	0.034	7.9427	100			41.399			100	0.921	31.6
CAP220_2_00_A8_5B	2	C	C.ZA.2007.CAP220_2_00_A8_5B.JN967792		0.917			100	100	100		7.1				0.019			0.02	100	100	100			100			0.05	0.005	100
CAP221_B14	2	C	C.ZA.2006.CAP221_B14.KC894137		0.642			100	100	0.149		5.8				0.041			0.28	0.135	100	100			100			0.36	0.037	100
CAP224_1_18_C7_3	2	C	C.ZA.2006.CAP224_1_18_C7_3.JN967793		0.612			100	100	0.592		2.2				0.199			2.19	0.022	0.063984	0.14			0.068			1.26	0.109	100
CAP258_2_00_X_23	2	C	C.ZA.2005.CAP258_2_00_X_23.JN681227		0.475			100	100	0.15		8.18				0.225			5.71	2.005	100	100			0.399			0.45	0.282	100
CAP266_2_00_E9_H6	2	C	C.ZA.2006.CAP266_2_00_E9_H6.JN681229		0.616			100	100	100		16.41			100	0.009			0.17	0.292	100	100			0.034			100	100	27.01
CAP269_2_00_F11_1	2	C	C.ZA.2006.CAP269_2_00_F11_1.JN967794		0.447			100	100	0.055		6.2				0.036			100	100	100	100			4.386			0.11	0.027	100
CAP290_2_00_23_6	2	C	C.ZA.2008.CAP290_2_00_23_6.JN681253		0.448			100	100	100		5.73			2.565	0.023			0.54	0.059	9.85395	100			0.037			1.98	0.095	100
CAP292_2_00_12_4	2	C	C.ZA.2008.CAP292_2_00_12_4.JN681254		0.333			100	100	0.106		4.29				0.14			100	100	0.2519	0.14			100			0.51	0.096	100
CAP304_2_00_F6_6	2	C	C.ZA.2008.CAP304_2_00_F6_6.KC154018		1.55666			100	100	1.282		45.5				0.009			0.01	0.043	0.11535	100			13.127			0.04	0.008	2.13
CAP306_2_00_F9_1	2	C	C.ZA.2008.CAP306_2_00_F9_1.KC154019		1.125			100	100	0.394		6.65				0.061			0.04	0.001	0.034181	0.03			0.173			0.34	0.04	100
CAP307_2_00_24_1	2	C	C.ZA.2008.CAP307_2_00_24_1.JN681255		0.136			100	100	0.125		4.41			0.194	0.045			0.04	4.524	0.093304	0.03			100			0.29	0.05	100
CAP308_2_00_E11_35	2	C	C.ZA.2008.CAP308_2_00_E11_35.KC154020		10.114			100	100	100		100				100			0.02	0.001	2.15114	2.16			0.006			100	100	100
CAP310_2_00_20_2	2	C	C.ZA.2008.CAP310_2_00_20_2.JN681256		0.95			100	100	6.094		24.03				0.057			0.02	0.293	100	100			0.064			0.66	0.143	100
CAP317_2_00_D4_10	2	C	C.ZA.2008.CAP317_2_00_D4_10.KC154022		0.747			100	100	100		1.83				0.133			0.01	0.035	4.66033	100			0.069			100	0.133	100
CAP323_2_00_B6_45	2	C	C.ZA.2008.CAP323_2_00_B6_45.KC154023		0.847			100	100	0.141		5.11				0.145			2.98	0.007	0.049944	0.02			0.286			100	0.053	14.37
CAP326_2_00_D9_2	2	C	C.ZA.2008.CAP326_2_00_D9_2.KC154024		2.949			100	100	0.341		40.42				0.515			100	2.716	100	0.06			0.085			1.59	0.298	7.2
CAP327_2_00_C6_37	2	C	C.ZA.2008.CAP327_2_00_C6_37.KF114885		2.297			100	100	0.09		26.64				0.164			2.19	41.187	100	100			6.703			0.39	0.095	100
CAP330_2_00_F2_41	2	C	C.ZA.2008.CAP330_2_00_F2_41.KC154025		0.273			27.13	100	100		3.66				0.003			0.02	0.002	100	100			0.001			0.56	0.002	100
CAP331_2_00_D7_39	2	C	C.ZA.2009.CAP331_2_00_D7_39.KF114886		0.324			100	100	100		16.86				0.041			100	100	0.0084343	0.005			100			0.4	0.028	100
CAP332_2_00_C10_1	2	C	C.ZA.2009.CAP332_2_00_C10_1.KF114887		0.616			100	100	0.389		10.16				0.018			100	100	0.040718	0.02			100			0.23	0.015	100
CAP341_2_00_C10_18	2	C	C.ZA.2009.CAP341_2_00_C10_18.KC154027		0.836			100	100	0.065		1.01				0.011			0.23	0.003	0.00171	0.28			0.014			0.34	0.107	100
CAP343_2_00_21_2	2	C	C.ZA.2009.CAP343_2_00_21_2.JN681257		0.009			100	100	0.106		0.38				2.605			100	100	0.016519	0.01			100			5.46	0.486	30.89
CAP347_2_00_B1_1	2	C	C.ZA.2009.CAP347_2_00_B1_1.JN681258		0.576			100	100	0.026		4.85				0.076			0.001	0.001	0.1087	100			0.018			0.24	0.109	100
CAP363_2_00_10_3	2	C	C.ZA.2009.CAP363_2_00_10_3.KJ598853		0.105			100	100	0.286		1.6			45.733	0.148			0.36	19.51	0.0092209	0.03			5.226			2.12	0.16	100
CAP378_2_00_D2_5	2	C	C.ZA.2010.CAP378_2_00_D2_5.KF114888		1.708			100	100	100		100				0.03			100	9.914	100	100			3.502			100	0.023	100
CAP382_2_00_D7_19	2	C	C.ZA.2010.CAP382_2_00_D7_19.KC154028		1.511			100	100	100		18.15				0.373			0.07	0.021	46.2778	6.42			1.272			100	0.372	100
CAP40_2_01_A3_5	2	C	C.ZA.2006.CAP40_2_01_A3_5.JN681231		0.118			100	100	6.24		1.59				0.011			100	100	0.044404	0.05			100			100	0.011	100
CAP45_G3	2	C	C.ZA.2005.CAP45_G3.DQ435682		0.62323	100		100	100	1.38283	100	2.68544	100	2.60966	0.13077	0.042342	100	0.0027126	0.0053979	0.0022716	1.3843	100	100	100	0.0015334	0.0080404	30.5849	6.08614	0.038429	0.45087
CAP69_1_12_TA7_1	2	C	C.ZA.2006.CAP69_1_12_TA7_1.JX131327		0.081			100	100	100		4.5			100	0.025			7.83	0.022	0.0073186	0.79			0.163			100	0.047	100
CAP88_6M_C10	2	C	C.ZA.2005.CAP88_6M_C10.KU198436		0.0313	100		100	100		100	0.305						100	100	100	0.303	0.0171	0.0023	100	100	0.0009	2.36	1.94		6.04
CE0089_G2	2	C	C.MW.2003.CE0089_G2.KC894073		0.477			100	100	0.109		6				0.096			100	100	0.093837	100			100			0.25	0.03	100
CE0393_C3	2	C	C.MW.2003.CE0393_C3.FJ444215		0.24005			100	100	0.20131		2.36	100		0.195	0.038	0.32693	0.002	0.016128	0.0093185	100	100	100	100	0.14539	100	33.6198	0.6103	0.065	100
CE0626_E6	2	C	C.MW.2003.CE0626_E6.FJ444284		0.286			100	100	100		0.7				0.061			0.05	0.002	0.03748	0.04			0.023			0.52	0.05	100
CE0665_F2	2	C	C.MW.2003.CE0665_F2.KC894076		0.245			29.4	6.5	0.125		2.2			0.026	0.092			100	48.627	0.06185	0.004			0.289			0.48	0.148	100
CE0682_E4	2	C	C.MW.2003.CE0682_E4.FJ444325		0.40358			74.3155	100	0.031603		2.39599	100		0.041	0.03	0.061482	0.026	0.13243	0.01	100	100	100	100	25.9557	100	0.304	0.62174	0.039	1.60997
CE0985_H7	2	C	C.MW.2004.CE0985_H7.FJ444391		1.308			100	100	100		19.3875				0.657			1.03	0.012	0.031446	0.2			2.965			100	7.906	100
CE1086_B2	2	C	C.MW.2004.CE1086_B2.FJ444395		0.46743			100	100	0.076892		0.58544	100		0.089	0.027	0.04	100	100	100	0.0012765	100	100	100	100	0.8144	1.18	1.60332	0.088	14.8
CE1172_H1	2	C	C.MW.2004.CE1172_H1.FJ444434		0.38182			100	0.59	100		0.55606	0.002	1.619	8.499	0.53	100	0.0073186	0.076922	0.016848	0.012385	0.015283	0.056	100	0.45404	100	100	100	100	100
CE1176_A3	2	C	C.MW.2004.CE1176_A3.FJ444437		0.4204	100		100	100	0.25867	100	3.58143	0.004		0.30964	0.20811	1.31064	0.0030197	0.0097833	0.13864	0.014567	0.020913	0.041	33.6167	100	0.0062075	2.61824	2.15123	0.29535	100
CE2052_G10	2	C	C.MW.2006.CE2052_G10.KC894084		0.45			100	100	0.048		4.6			0.027	0.043			0.05	0.003	100	100			0.001			0.18	0.016	100
CE2060_G9	2	C	C.MW.2005.CE2060_G9.FJ444607		0.38415			100	100	0.22241		2.16175	100		0.661	0.055	0.090111	0.14831	0.053592	0.0015037	100	100	100	100	0.033057	0.25427	0.79975	0.28034	0.045	31.2951
CH064_20	2	07_BC	07_BC.CN.2004.CH064_20.EF117254		3.09	100		100	100		100	0.4		1.4														0.49749		55.0005
CH0694	2	C	C.MW.2008.CH0694.KJ700458		3.089			100	5.41	0.647		42.63				0.076			3.54	1.032	0.26123	0.04			1.957			100	0.111	100
CH091_9	2	07_BC	07_BC.CN.2004.CH091_9.EF117256					100	100			0.7																0.23		100
CH110_2	2	07_BC	07_BC.CN.2004.CH110_2.EF117257			100		100	100		100	0.1		1.1														2.118		32.8634
CH111_8	2	07_BC	07_BC.CN.2004.CH111_8.EF117258			100		100	100		100	1.5		0.84														3.9		100
CH117_4	2	07_BC	07_BC.CN.2004.CH117_4.EF117262		0.18408	100		100	100	0.97722	100	0.36829		3.9	0.20116	0.023774	0.022	0.004544	0.0066845	0.0018114	100	100		100	0.012	10.071	0.038122	0.084764	0.01153	100
CH119_10	2	07_BC	07_BC.CN.2004.CH119_10.EF117261		0.83589	100		100	100	4.73393	100	2.12045		4	0.108	0.05203	0.206	0.46043	0.39316	0.074648	0.034097	0.032946		100	0.4662	0.014184		0.7125	0.068523	100
CH181_12	2	07_BC	07_BC.CN.2004.CH181_12.EF117259		0.60488	100		100	100	0.12135	100	2.92716		0.99	0.077369	0.047599	0.189	0.0013942	0.0063732	0.0011041	0.0090574	0.01992		0.063	0.0003	100	0.22342	0.5071	0.082117	2.02836
CH505_TF	2	C	C.MW.2008.CH505_TF.KC247556		3.74783	100		100	100	0.03	100	20.01				0.047749		0.09	0.35698	0.0088318	100	100				0.01		0.12919		2.15766
CH505_TF_DELGLY3_197	2	C	C.MW.2008.CH505_TF_DELGLY3_197.		3.29848	100		100	100	0.005	100	21				0.0070711		0.05	0.32199	0.012247	100	100				0.01		0.021977		0.60709
CH505_TF_DELGLY3_276	2	C	C.MW.2008.CH505_TF_DELGLY3_276.		3.14118	100		100	100	0.001	100	17				0.0024495		0.1	0.22882	0.018974	100	100				0.007		0.0034641		0.0064807
CH505_TF_DELGLY3_461	2	C	C.MW.2008.CH505_TF_DELGLY3_461.		2.84921	100		100	100	0.002	100	16				0.0028284		0.1	0.21698	0.028983	100	100				0.01		0.53766		0.011
CH505_TF_DELGLY4	2	C	C.MW.2008.CH505_TF_DELGLY4.		2.72984	100		100	100	0.001	100	14				0.001		0.1	0.22073	0.016971	100	100				0.01		0.002		0.0052915
CH505_TF_N279K	2	C	C.MW.2008.CH505_TF_N279K.		3.5			100	100	100	100	11				0.02		0.03	0.14	0.009	100	100				0.012		100		1
CM244_EC1	2	01_AE	01_AE.TH.1990.CM244_EC1.JQ715397		0.57921	100		0.64591	100	0.059573	100	1.19991			0.031	0.011817		0.0014186	0.004899	0.00048164	100	0.012618		100	0.0003	100		0.10175	0.010305	100
CNE10	2	B	B.CN.2004.CNE10.HM215397		0.031211	100		1.2087	0.10359	0.059691	100	0.47647		0.648	0.1253	0.095391	0.173	25.3867	0.24061	100	0.0040622	0.0089554		3.1	100	100	0.48535	0.69167	0.072465	100
CNE11	2	B	B.CN.2005.CNE11.HM215398		2.158	100		8.65302	0.66611			9.50815		6.20166		0.352		2.757	0.011									0.34713		1.00257
CNE12	2	B	B.CN.2004.CNE12.HM215399		0.21957	74.0083	12	5.04728	100	0.070123	100	1.07437		30	0.063498	0.14582	0.516	100	100	100	0.0027861	0.017305		0.13	100	0.010287	0.26046	0.80915	0.17398	100
CNE15	2	BC	BC.CN.2007.CNE15.HM215401		0.98668	100		100	100	100	100	3.41711		1.63341	1.65198	0.034375	0.035196	0.0047958	0.010069	0.0053085	23.8439	100		100	2.6	0.0088346	0.087631	0.10562	0.012744	6.68425
CNE16	2	BC	BC.CN.2007.CNE16.HM215402		2.178	100		100	100			4.32389		0.48743		0.313		0.01	0.017									0.34739		4.41293
CNE17	2	C	C.CN.2007.CNE17.HM215403		0.45196	100		100	100	5.09637		3.50348	0.02	1.047	0.126		0.19786	0.037598	0.13266	0.0077922	9.41924	0.30116	100	100	0.1315	0.11675	0.67243	0.99103		100
CNE23	2	08_BC	08_BC.CN.2007.CNE23.HM215408		2.249	100		100	100			13.863		13.505		5.295		100	1.188									21.4646		3.9429
CNE31	2	08_BC	08_BC.CN.2007.CNE31.HM215412		1.44975	100		100	100	8.50651	100	4.37335			0.24	0.27956	0.253	2.7816	15.3637	0.16753	0.83231	38.6005		13.6	0.068	0.003707	0.93073	0.98068	0.14863	23.9154
CNE4	2	B	B.CN.2006.CNE4.HM215413		0.054961	13.7288	1.2	1.64206	31.2813	0.12125	7.49	0.20697		0.129	0.25053	0.20007	0.238	100	100	100	9.19337	1.41707		0.215	100	100	0.50533	0.78313	0.14461	100
CNE5	2	01_AE	01_AE.CN.2006.CNE5.HM215415		1.02133	100		7.1729	100	0.30419	100	3.664	100	11.1274	0.248	0.090852	0.20234	0.0092879	0.01223	0.0015238	100	0.042216	0.0067272	100	0.0023183	100	0.34369	0.27331	0.072044	24.4204
CNE55	2	01_AE	01_AE.CN.2007.CNE55.HM215418		0.11256	100		1.37782	100	0.11912	100	1.37513		11.7606	0.050379	0.091399	0.25949	0.84464	0.17979	0.0084721	100	100		100	0.0012599	100	0.16525	0.35775	0.062406	100
CNE56	2	01_AE	01_AE.CN.2007.CNE56.HM215419		0.075073	52.0483		1.05172	100	0.074564	100	0.30674		14.1	0.23906	0.083443	0.483	100	100	5.07414	100	7.28298		100	1.63	100	0.51359	0.47365	0.10085	100
CNE57	2	B	B.CN.2005.CNE57.HM215420		0.061278	70.214	100	2.15659	100	0.10296	2.26	0.55863		16.189	0.051536	0.099466	0.182	100	100	100	0.0089137	0.0091132		100	100	0.0044273	0.12447	0.55192	0.1469	29.5671
CNE59	2	01_AE	01_AE.CN.2006.CNE59.HM215422		0.0026452	100		0.037687	100	0.057403	100	0.038476		0.45595	0.10416	0.13861	0.102	0.10664	0.089803	0.0037067	100	100	100	100	0.050212	66.3216	0.3781	0.70691	0.07645	76.0144
CNE7	2	BC	BC.CN.2006.CNE7.HM215426		0.1429	100		1.28336	100	100	100	0.47279		0.67967	0.16292	0.03615	0.099339	0.27035	1.28602	0.0084432	0.027811	0.044721		100	0.259	0.019248	63.2456	0.36706	0.047619	1.59951
CNE9	2	B	B.CN.2005.CNE9.HM215428			41.37		1.93789	3.74859			1.91405		0.383				100	100									45.1501		0.44011
COT6_15	2	C	C.ZA.1999.COT6_15.DQ447266		0.013748			100				0.72986
CT140_140_B6	2	C	C.ZA.2007.CT140_140_B6.JN681233		0.564			100	100	0.126		17.61			0.152	0.06			3.06	0.59	0.0078837	0.01			0.752			100	0.103	100
CT431_G6_6	2	C	C.ZA.2007.CT431_G6_6.JN681234		0.087			100	21.08	2.517		4.7				0.452			0.08	0.039	0.087895	0.01			100			1.29	0.577	100
CT810_G4_7	2	C	C.ZA.2007.CT810_G4_7.KF114891		0.34			100	100	1.191		7.87				0.1			0.09	4.213	0.053368	0.06			0.054			0.51	0.093	100
CT823_B6_1	2	C	C.ZA.2007.CT823_B6_1.JN681236		0.629			100	100	0.101		8.62				0.1			100	100	0.018057	0.01			100			0.06	0.072	100
CT885_H3_2	2	C	C.ZA.2008.CT885_H3_2.JN967797		0.736			100	100	0.104		8.6				0.127			100	100	2.32257	0.04			100			2.38	0.386	23.4
CT966_E1_7	2	C	C.ZA.2008.CT966_E1_7.JN681238		0.755			100	100	0.2		7.07			0.055	0.038			0.02	0.006	7.85408	0.05			0.001			0.56	0.072	100
CT977_69_12	2	C	C.ZA.2008.CT977_69_12.JN681239		0.075			100	100	0.064		2.43				0.051			0.37	0.003	0.11719	0.01			0.003			0.24	0.034	100
DU123_06	2	C	C.ZA.1998.DU123_06.DQ411850		0.12348	100		100	100	0.2264	100	0.25325		0.12723	1.9	0.06267	100	0.016587	0.070212	0.0025776	0.034122	0.066431		100	0.024	100	100	9.06317	0.13344	0.54147
DU151_02	2	C	C.ZA.1998.DU151_02.DQ411851		0.64906	100		100	100	100	100	1.5972		1.24436	2.5706	0.056497	100	0.0069079	0.016422	0.0024419	0.0043898	0.010719		100	0.0071085	0.049654	0.19723	8.01285	0.088665	4.48553
DU172_17	2	C	C.ZA.1998.DU172_17.DQ411853		0.03181	100		100	100	0.42705	100	0.13458	100	0.31492	0.23545	0.042634	100	0.031103	0.32525	3.64255	0.049589	0.031317	0.049	100	100	0.002737	0.23023	100	0.11188	0.80436
DU422_1	2	C	C.ZA.1998.DU422_1.DQ411854		0.26404	100	100	100	100	100	100	1.12121	0.009	13.5953	35.5584	0.036421	100	0.45674	0.91795	9.75478	0.046413	0.05754	0.062969	100	30.2592	2.90062	100	100	2.3766	0.31581
GX28_31	2	01_AE	01_AE.CN.2007.GX28_31.GU475017		0.51			5.31	100			2.09						0.31	2.23		0.02							0.69		100
GX33M_25	2	07_BC	07_BC.CN..GX33M_25.HQ326141		0.07			100	100			0.73						0.15	0.81		0.1							1.81		7.01
GX34_21	2	01_AE	01_AE.CN.2007.GX34_21.GU475022		1.71			5.13	100			5.86						0.54	8.83		1.53							0.34		100
GX35_33	2	01_AE	01_AE.CN.2008.GX35_33.GU475023		1			2.75	100			3.71						1.64	3.21		100							0.25		100
GX45_57	2	07_BC	07_BC.CN..GX45_57.HQ326143		0.08			100	100			1.94						0.02	1.22		0.04							1.13		2.27
GX74_20	2	01_AE	01_AE.CN.2008.GX74_20.GU475021		0.17			4.77	100			4.9						0.63	1.77		0.04							0.33		15.35
GX75_20	2	08_BC	08_BC.CN..GX75_20.HQ326144		4.4			100	100			0.92						4.26	3.06		0.04							0.85		4.04
GX79_7	2	07_BC	07_BC.CN..GX79_7.HQ326145		0.09			11.23	100			7.19						0.04	0.97		0.03							0.39		3.12
GX83_47	2	01_AE	01_AE.CN.2008.GX83_47.GU475027		1.15			3.53	100			17.81						2.49	3.19		0.02							0.94		100
GX88_47	2	01_AE	01_AE.CN.2008.GX88_47.GU475018		3.25			7.16	100			12.95						0.27	5.25		4.15							0.16		100
GX90_1	2	01_AE	01_AE.CN.2008.GX90_1.GU475019		0.11			23.01	100			3.84						1.63	4.5		4.48							0.54		100
GX93_8	2	07_BC	07_BC.CN..GX93_8.MN617364		0.1			100	100			0.28						0.12	0.9		0.01							100		7.14
GZ36_5	2	07_BC	07_BC.CN..GZ36_5.MN617393		0.11			100	100			0.37						0.13	0.29		0.05							1.28		100
H022_7	2	B	B.PE..H022_7.EF210725			100		3.9	100		100	2.6		8.1														0.6		13.1348
H030_7	2	B	B.PE..H030_7.EF210727			100		2.3	100		100	3		22														1.3		100
H031_7	2	B	B.PE..H031_7.EF210728			100		0.2	1.4		0.62929	0.4		39.4														0.9		1.06707
H080_23	2	B	B.PE..H080_23.EF210735			100		100	3.8		100	1.4		4.8														0.71		100
HEB46_6	2	B	B.CN..HEB46_6.MN617382		0.04			20	100			9.81						0.82	0.27		0.01							0.02		3.99
HEB5_10	2	B	B.CN..HEB5_10.MN617374		0.09			100	100			0.52						6.26	0.75		0.02							1.45		1.12
HN6A_40	2	B	B.CN..HN6A_40.MN642095		0.21			4.69	100			5.27						9.93	6.87		0.35							1.29		2.41
HUB199_1	2	01_AE	01_AE.CN.2006.HUB199_1.GU475025		0.1			9.9	100			19.12						1.82	1.08		100							0.76		100
JRCSF	2	B	B.US.1986.JRCSF.AY669726		0.2907	100	100	3.813	0.59827	0.02521	9.19457	1.98317		0.56536	0.088738	0.095339	0.06	0.0017714	0.0028417	0.0050344	0.040918	0.0058149	0.012785	0.16388	0.0012162	0.011437	0.12955	0.19688	0.052814	0.17602
JRFL	2	B	B.US.1986.JRFL.AY669728		0.25419	100	0.024495	3.81156	0.93595	0.0020502	7.05902	4.72866		0.17642	0.015471	0.0055708	0.009	100	100	100	0.021155	0.011812	0.071466	100	17.0678	0.0071279	0.097738	0.03368	0.0033449	0.03572
KO224_T87_2_4	2	C	C.ZA.2008.KO224_T87_2_4.JN681240		0.099			100	100	0.047		100				0.044			0.74	0.27	0.0084343	0.002			0.06			0.41	0.039	100
KO426_T78_10	2	C	C.ZA.2008.KO426_T78_10.JN681241		0.27629	100		100	100	0.16931	100	2.983			0.20288	0.12653		100	100	100	63.3188	100		44.2	100	0.004101		1.28142	0.30313	100
KO459_T68_4	2	C	C.ZA.2008.KO459_T68_4.JN681242		0.21			100	100	0.173		6.8			0.059	0.156			100	0.002	0.062859	0.26			0.006			1.27	0.12	100
KO756_38_TB12	2	C	C.ZA.2008.KO756_38_TB12.JN681243		0.377			100	100	0.019		4.36				0.037			0.01	0.001	0.0068683	0.01			0.013			0.07	0.017	100
KO870_C2_10	2	C	C.ZA.2008.KO870_C2_10.JN681244		0.523			100	100	0.131		9.87			0.09	0.042			0.01	0.01	100	100			8.568			0.23	0.03	100
ME067_A10_15	2	C	C.ZA.2008.ME067_A10_15.JN681245		100			100	100	0.25		12.29				0.085			0.3	0.467	4.93196	0.09			3.24			0.48	0.152	100
NAB13PRE_CL_9	2	G	G.CH..NAB13PRE_CL_9.EU023937		0.12			0.122	0.75		100	0.0472						1.5	0.802	1.76	100	100	100	0.0147	0.0208	0.0987	17.7	0.0838		100
NAB5PRE_CL_1	2	B	B.CH.2003.NAB5PRE_CL_1.EU023923		0.0267			1.26	100		100	1.12						100	100	2.07	0.107	0.005	0.0052	0.777	0.128	100	2.16	3.9		15.7
NAB9PRE_CL_106	2	B	B.CH.2001.NAB9PRE_CL_106.EU023928		0.0107			0.21	100		4.74	0.476						18.6	100	100	0.0738	15.8	100	100	5.5	9.24	0.0693	0.842		100
P0402_C2_11	2	G	G.ES.2002.P0402_C2_11.EU885759		0.10841	100		5.7975	100	0.057282	100	0.6423	0.005	11.4	0.037417	0.049356	0.066182	0.1429	0.70917	0.029209	0.0052563	0.007635	0.116	100	0.019817	0.0026109	0.953	0.14243	0.041959	100
P1981_C5_3	2	G	G.ES.2008.P1981_C5_3.FJ817369		0.023132	100		100	100	0.50509	100	0.24256	0.006	41.8	0.17819	0.12473	0.063246	1.24363	0.33872	0.16806	0.0014717	0.014843	2.63	100	4.25817	0.094965	0.15844	0.30686	0.053613	100
PRB926_04_A9_4237	2	B	B.US.1994.PRB926_04_A9_4237.EU289197			100		1.3	100		100	2.8		0.64														0.1		0.94305
PRB931_06_TC3_4930	2	B	B.US.1995.PRB931_06_TC3_4930.EU289198						2.88																					100
PRB958_06_TB1_4305	2	B	B.US.2000.PRB958_06_TB1_4305.EU289199					0.23				0.5																		2.31
Q168_A2	2	A1D	A1D.KE.1995.Q168_A2.AF407148		1.21198	100		5.45829	100	0.051338	100	6.40115		11.6	0.13266	0.042397	0.13828	0.019367	0.081148	0.0050948	94.1673	100		100	1.6387	0.0062715	0.052022	0.11018	0.041653	100
Q259_17	2	A1	A1.KE.1994.Q259_17.AF407152		4.76841	100		12.7747	100	0.018134	100	9.9134	100	3.37843	1.04353	0.12347	0.034692	0.10488	0.068253	0.098358	41.6852	100	0.32	100	53.4299	90.5724	100	0.072861	0.01023	100
Q259_D2_26	2	A1	A1.KE.1994.Q259_D2_26.AF407153															100	100		100	100			100			0.43
Q461_E2	2	A1	A1.KE.1995.Q461_E2.AF407156		2.17855	100		9.34765	100	0.061425	100	4.03013	100	25.4	0.53338	0.14219	0.13973	4.76561	2.98816	0.12545	100	60.9582	3.007	100	14.437	6.37405	0.31466	0.44827	0.13233	100
Q769_B9_PNS79D	2	A1	A1.KE.1996.Q769_B9_PNS79D.AF407157															0.01	0.05		100	100			100			0.17
Q769_D22	2	A1	A1.KE.1996.Q769_D22.AF407158		0.91062	100	100	0.84878	100	0.0098967	100	1.47659	100	1.02616	0.041833	0.019569	0.011164	0.048871	0.012781	0.0041345	100	100	1.234	100	0.47466	100	0.052178	0.030406	0.011812	100
Q842_D12	2	A1	A1.KE.1994.Q842_D12.AF407160		3.40841	100		30.7191	100	0.0039006	100	6.30505	13.986	100	0.029698	0.011915	0.018036	0.0046154	0.015926	0.003415	0.01292	0.017663	0.0039408	100	0.12804	0.0031848	0.012745	0.028439	0.0097645	100
Q842_D16	2	A1	A1.KE.1994.Q842_D16.AF407162					100				14.6						0.07	0.19183		0.06	0.11			100			0.51498		100
QB857_110I_B3	2	D	D.KE.1997.QB857_110I_B3.FJ866138															0.2	100		100	0.07			0.65			100
QC406_70M_F3	2	C	C.KE.1997.QC406_70M_F3.FJ866133															100	0.2		0.01	0.007			100			100
QD435_100M_A4	2	D	D.KE.1999.QD435_100M_A4.FJ866139					0.76				2.58						100	100		100	100			0.2			0.35496		5.74
QH0515_1	2	B	B.TT.1994.QH0515_1.AY835440		0.73507	100	100	0.51937	0.038322	0.1752	100	3.14383		3.06674	0.41062	0.2045	0.689	100	100	100	6.07625	100		0.212	100	0.0036297	0.25183	0.74239	0.56862	0.73248
QH0692_42	2	B	B.TT.1994.QH0692_42.AY835439		0.43071	100	2.42817	1.92121	3.37298	0.23459	42.3153	2.1925	0.013	0.5991	1.63819	0.59498	0.84007	100	95.3697	100	0.66127	0.033258	4.71829	100	100	0.084793	1.17026	1.38289	0.64	0.73285
R1166_C1	2	01_AE	01_AE.TH.1998.R1166_C1.JQ352783		0.47114	100		2.12096	100	0.19656	100	1.57649	100	18.2664	0.1489	0.3134	1.01326	0.46842	1.12662	0.88025	100	100	100	100	2.97341	100	0.35264	1.6274	0.37636	91.2221
R18553	2	A1	A1.RW.2007.R18553.HM215434							0.08						0.123				0.001	0.004							0.291	0.13
R2184_C4	2	01_AE	01_AE.TH.2001.R2184_C4.JN944665		0.62613	100		1.84517	100	0.034176	100	1.94614	100	7.4	0.0199	0.03928	0.047397	1.00958	0.28573	0.003125	100	5.8874	0.968	100	0.076999	100	0.023723	0.08116	0.021952	100
R3265_C6	2	01_AE	01_AE.TH.1999.R3265_C6.JX512903		2.53724	100		100	100	0.080565	100	11.4097	100	4.99545	0.14165	0.058822	0.023503	0.017482	0.21769	0.0082057	100	100	14.384	100	0.023579	100	55.7793	0.34185	0.11764	75.6346
REJO4541_67	2	B	B.US.2001.REJO4541_67.AY835449		0.14283	100	12	0.3889	100	0.030835	100	0.49099	100	0.98263	0.034205	0.023355	0.011619	0.011702	0.0061666	0.0050841	6.01769	88.7309	9.09812	100	0.00039137	0.035277	0.022031	0.067923	0.0073994	1.65443
RHPA4259_7	2	B	B.US.2000.RHPA4259_7.AY835447	100	0.75849	100	100	15.8085	100	0.024154	53.0998	8.41745	1.437	1.57628	0.1078	0.016706	0.024162	0.92884	22	0.39756	0.015418	0.026166	0.38701	100	0.024807	0.0089634	0.035038	0.047297	0.0111	0.11955
SC05_8C11_2344	2	B	B.TT.1993.SC05_8C11_2344.EU289200		0.42831	100		3.7	18.7	0.13817	100	4.25158	0.003	1.1	0.164		0.14	0.23701	1.46976	4.87752	0.031609	0.014714	2.099	7.94	0.11048	0.07582	0.32569	0.54625		2.33507
SC11_59	2	07_BC	07_BC.CN..SC11_59.HQ326127		5.87			100	100			0.82						6.2	5.9		0.01							2.7		100
SC12_10	2	08_BC	08_BC.CN..SC12_10.MN617366		0.11			100	100			0.09						0.18	0.15		0.08							0.28		100
SC18_26	2	07_BC	07_BC.CN..SC18_26.MN617371		4.74			100	100			3.02						2.63	4.11		0.06							0.79		100
SC24_40	2	07_BC	07_BC.CN..SC24_40.HM991498		0.12			100	100			0.25						6.37	0.16		0.07							2.17		6.48
SC422_8	2	B	B.TT.1995.SC422_8.AY835441	100	0.21707	100	100	1.32429	3.09375	0.046324	100	1.40004	0.005	5.196	0.15509	0.064793	0.028371	2.18925	0.66209	0.53826	0.086557	1.10112	100	1.59552	0.024958	0.0055554	0.074701	0.12509	0.039317	0.30302
SC45_4B5_2631	2	B	B.TT.1995.SC45_4B5_2631.EU289201					0.22				0.99																0.53		2.19698
SHIV_AD8EO	2		...SHIV_AD8EO.MN816822							0.07
SO186_H6_5	2	C	C.ZA.2008.SO186_H6_5.JN681247		0.473			100	100	0.032		6.1				0.03			0.02	0.001	6.77128	100			0.001			0.07	0.013	100
SO225_H11_12	2	C	C.ZA.2007.SO225_H11_12.JN681252		100			100	100	0.588		100				0.164			0.32	0.837	0.0014422	0.01			0.054			2.06	0.415	100
SO405_T24_5	2	C	C.ZA.2008.SO405_T24_5.JN681248		0.09			100	100	0.33		0.2				0.279			100	100	0.0066943	0.32			100			3.41	0.459	100
SO431_C1_1	2	C	C.ZA.2007.SO431_C1_1.JN681246		0.161			100	100	0.198		2.5			0.476	0.003			0.34	100	0.02544	100			35.309			0.56	0.012	2.6
SO706_T10B_3	2	C	C.ZA.2008.SO706_T10B_3.JN681249		2.628			100	100	0.155		100				0.147			1.66	0.118	0.075296	0.04			1.66			2.21	0.375	100
SUMA_D5_8_2	2	B	B.US.1991.SUMA_D5_8_2.EU577054					9.1	1.3			13.2																		4.2
T250_4	2	02_AG	02_AG.CM.2004.T250_4.EU513189		0.7318	100		3.80467	13.5274	100	100	1.30687	0.001	6.85835	14.3875	0.015233	100	0.00064383	0.0017767	0.00071948	0.00098647	0.0019007	0.0047568	100	0.0031016	0.0061251	100	97.8856	100	100
T252_7	2	A1G	A1G.CM.2004.T252_7.EU513190		0.507	100		15.426	100		100	7.91973		20.1				0.113	0.206	0.239	0.0112	0.0051	0.0163	0.0715	1.95	0.0093	100	1.80688		100
T255_34	2	02_AG	02_AG.CM.2004.T255_34.EU513184		0.28386	100		100	100	0.041912	100	0.25988	100	0.19	0.069065	0.052264	0.5819	0.0075655	0.022099	0.05125	18.7261	100	100	100	100	0.0026229	0.52747	0.42616	0.048438	100
T280_5	2	02A1	02A1.CM.2005.T280_5.EU513183		1.32329	100		6.56885	67.3313	0.018504	100	2.30033		4.2	0.023022	0.017369	0.036	0.24937	0.37831	0.40373	0.0026703	0.0088035		0.071	0.029	0.0053655	0.04495	0.031435	0.0055152	100
TH976_17	2	01_AE	01_AE.TH.1993.TH976_17.U08458		0.2568	100		0.13089	100	0.030425	100	0.2869		0.897	0.040694	0.06644	0.11656	100	100	100	100	100		100	100	100	0.020878	0.17328	0.053172	100
THRO4156	2	B	B.US.2000.THRO4156.AY835448		0.14976	44.0189	28.35	100	100	2.46904	100	0.80703	100	0.509	4.80537	1.00028	1.82885	1.62037	14.494	0.076519	100	100	100	100	0.0087584	100	100	4.4411	0.96441	0.80966
TRO_11	2	B	B.IT.1995.TRO_11.AY835445	100	0.051358	100	21.7945	100	0.3224	0.045046	100	0.44749	0.001	66.1098	0.073267	0.089844	1.48164	2.74775	49.7369	0.71583	0.0089663	0.016676	0.26556	0.034189	0.038767	84.0896	0.21087	0.37271	0.10249	100
TT29P_3A1_2769	2	B	B.TT.1998.TT29P_3A1_2769.EU577190					5.5	100			6.9																		1.9
TT31P_2F10_2792	2	B	B.TT.1998.TT31P_2F10_2792.EU577213					4.3	3.8			3.6																		0.6
WEAU_D15_410	2	B	B.US.1990.WEAU_D15_410.EU289202		78.6891	100		0.70604	0.2	0.051665	100	0.82829	0.003	0.72	0.045		0.0070711	0.39673	3.70968	0.32501	0.034119	0.017942	0.824	0.237	2.35481	0.0214	0.065452	0.10533		1.1614
WITO4160_33	2	B	B.US.2000.WITO4160_33.AY835451		0.11548	100	100	1.36685	1.01361	0.026807	73.4445	0.48748	0.018	2.15544	0.10247	0.047155	0.032073	0.0062965	0.013063	0.0033052	0.60289	87.3585	2.12289	15.0555	0.0013272	0.0050879	0.85484	0.13762	0.056112	6.7524
X1193_C1	2	G	G.ES.2002.X1193_C1.EU885761		0.19275	100		3.56354	100	0.06722	100	1.56582	0.005	21.3	0.038158	0.072161	0.028983	0.011624	0.13817	0.14578	0.023087	0.80287	0.011	0.024874	0.014184	0.0098891	0.038098	0.10732	0.042924	100
X1254_C3	2	G	G.ES.2003.X1254_C3.EU885762		4.74761	100		15.772	100	0.073479	100	8.14059	0.004	9.2	5.11148	0.033271	0.039594	0.055487	0.085958	91.4693	0.023801	1.24274	0.042	1.97119	4.60186	0.075658	0.050813	0.052397	0.035696	100
X1632_S2_B10	2	G	G.ES.2004.X1632_S2_B10.FJ817370		0.77313	100		4.09062	100	3.26018	100	3.00426	100	0.461	49.3872	0.071657	0.073697	0.012216	0.12933	0.0085994	100	100	0.293	100	0.021518	0.49657	0.012289	0.10486	0.0084853	100
X2088_C9	2	G	G.ES.2006.X2088_C9.EU885764		100	100		100	100	100	100	100	0.004	2.11117	0.23542	0.04069	100	100	100	100	0.0038048	85.095	100	0.012937	100	100	100	100	55.3173	100
X2131_C1_B5	2	G	G.ES.2005.X2131_C1_B5.FJ817368		0.080277	100		6.00016	100	0.34599	100	0.49903	0.002	0.28	0.11023	0.086294	0.21448	0.020589	0.10529	0.17654	0.0069509	1.29587	0.094	0.013809	0.017198	0.0097158	0.245	0.3342	0.09767	100
X2278_C2_B6	2	B	B.ES.2007.X2278_C2_B6.FJ817366		0.59542	100		9.50481	0.18649	0.02058	100	6.39794			0.046	0.032055	0.06	0.002	0.014719	0.014015	0.012656	0.010651		100	0.006197	0.019124		0.13513	0.027301	100
XJ50_6	2	07_BC	07_BC.CN..XJ50_6.HQ326135		0.03			100	100			0.5						2.33	0.17		0.08							2.2		8.26
YN189_52	2	08_BC	08_BC.CN..YN189_52.MN617363		3.57			100	100			0.08						0.16	0.65		0.11							1.39		100
YN192_31	2	01_AE	01_AE.CN.2006.YN192_31.GU475046																									0.32		100
YU2	2	B	B.US.1986.YU2.M93258		1.94545	100	5.6	79.9421	100	0.027186	15.2817	15.9085	0.033	0.1292	0.054745	0.031804	0.033191	0.073073	2.60287	0.3327	0.074185	0.065038		46.4718	0.10741	42.2413	0.088187	0.090127	0.021954	1.87608
ZA012_29	2	C	C.ZA.1997.ZA012_29.EU855133		1.3897	100	100	100	100	0.074595	100	5.96447		7.3313	0.153	0.030252	0.098	1.37509	8.34471	2.53282	0.0036232	0.027945	1.318	100	0.96886	0.056833	0.12005	0.27117	0.055235	100
ZENV07_0504_15	2	B	B.CH..ZENV07_0504_15.KU600814		0.225			2.07	100		100	5.88						11.4	14	6.68	4.86	3.78	100	100	0.261	0.0058	0.476	1.01		1.1
ZENV16_1202_7	2	B	B.CH..ZENV16_1202_7.KU600818		0.0777			0.361	100		100	0.505						0.501	0.183	0.0343	100	2.99	0.0032	100	0.0042	0.0131	2	1.17		100
ZENV32_0111_5	2	01_AE	01_AE.CH..ZENV32_0111_5.KU600816		0.0419			0.101	100		100	0.155						0.0217	0.419	100	100	100	0.0134	100	100	100	100	100		100
ZENV91_0505_12	2	B	B.CH..ZENV91_0505_12.KU600815		0.459			100	100		100	3.95						6.25	10.6	100	100	100	100	100	4.94	18.8	0.294	1.05		0.938
ZENV92_1008_8	2	01_AE	01_AE.CH..ZENV92_1008_8.KU600817		0.0319			0.229	100		100	0.0683						1	0.0473	0.0157	100	0.0125	0.005	100	0.0211	100	3.82	0.998		100
ZM106_9	2	C	C.ZM.1998.ZM106_9.AY424163		88.3405	100	100	100	100	0.081428	44.7974	12.8007		55.7594	0.093902	0.029108	0.058	1.19113	0.57299	0.00859	0.0037074	0.019662	6.64	0.34304	0.037939	78.777	0.18522	0.25842	0.032871	100
ZM135_10A	2	C	C.ZM.1998.ZM135_10A.AY424079		0.10997	100		100	100	0.059449	100	0.1498	0.029	0.296	0.301	0.1678	0.33563	100	88.543	46.4159	0.93919	52.5573	100	100	100	100	92.8393	0.90086	0.077213	100
ZM214_15	2	C	C.ZM.2003.ZM214_15.DQ388516		0.59878	100		100	100	0.10011	100	3.78697	100	26.6	1.05027	0.070896	0.11569	100	100	100	0.43772	0.97349	1.87023	100	100	0.013683	0.61252	0.80496	0.17833	5.49564
ZM215_8	2	C	C.ZM.2002.ZM215_8.DQ422948		0.04241	100		100	100	0.014491	100	0.42911		1.18384	0.11575	0.042944	0.015	100	0.031483	0.0036394	0.012586	0.045858		0.51	100	0.038459	0.10641	0.18569	0.054308	100
ZM233_6	2	C	C.ZM.2002.ZM233_6.DQ388517		0.21101	100		100	100	0.20707	22.3607	1.24933	2.866	3.38394	0.3273	0.065752	3.75708	0.0057565	0.0079304	0.0014989	3.19501	100	100	0.53443	0.02113	0.013788	16.3676	2.76651	0.080639	100
ZM246F	2	C	C.ZM.2003.ZM246F.FJ496194		1.16812			100	13.6	16.966		6.10343	0.034		0.16793	0.018	100	100	100	100	0.052184	0.0060199	100	100	100	100	100	10.8655	0.102	20.0876
ZM246F_REV	2	C	C.ZM.2003.ZM246F_REV.FJ496194					100	21.33			2.98																		100
ZM247_V1	2	C	C.ZM.2003.ZM247_V1.FJ496204		0.27906			100	100	100		1.04295	1.454	1.079	0.062	0.025	2.19365	0.011665	0.061024	0.01669	0.028071	0.025643	0.03	100	5.56699	0.01766	100	0.27511	0.025	100
ZM249_1	2	C	C.ZM.2003.ZM249_1.DQ388514		0.80131	100		100	100	0.045567	100	2.24432	100	11.1	0.059573	0.019139	0.02935	0.038399	0.047303	0.018302	75.4351	12.0633	100	100	1.57517	0.0038432	0.051663	0.077067	0.024363	3.29953
ZM53_12	2	C	C.ZM.2000.ZM53_12.AY423984		2.78648	100		100	100	0.23426	100	4.9745	100	8.58999	0.82308	0.22301	0.22122	0.016146	0.060563	0.0078335	0.0012106	100	100	100	0.48552	100	1.93321	0.90292	0.18604	48.3142
ZM55_28A	2	C	C.ZM.1998.ZM55_28A.AY423971		2.72289	100	100	76.1351	100	0.048407	100	8.31055		100	0.18	0.026432	0.085	100	1.61627	0.025927	0.064843	0.026376		100	0.92225	0.0023042	0.48256	0.25181	0.028684	100
IAVI_C22	2	C	C...IAVI_C22.		0.035			100	100			1.56339		5.16				0.1145	0.42	100	0.0014142	0.003			100			0.49642		18.6933
MGRM_C_026	2	C	C...MGRM_C_026.								100								0.06		0.002	0.007	0.036	0.004	100		0.303	0.707
SH188_6	2	01_AE	01_AE.CN.2007.SH188_6.GU475041		1.36			3.22	100			2.84						100	4.51		2.27							0.16		100
T266_60	2	02_AG	02_AG.CM.2004.T266_60.EU513193		66.0283	100		8.6116	100	0.049669	100	3.8587		4.09437	0.41261	0.12242	0.23824	10.163	2.41819	0.43886	0.15209	0.011234		100	0.071	0.0053932	0.53435	1.02679	0.34332	18.1545

## Sheet: Fig 2A
table of plasma ID50 ratios (mut/wt)
	JR-CSF Env
Study participant	wt	E87A	M95A	K97A	E102A	W112A	D113A	V120A	K121A	T123A	L125A	V127A	N156A	N160K	I165A	R166A	D167A	K168A	K171A	E172A	Y173A	F176A	Y177A	V182A	I184A	D185A	N186A	N187A	N188A	T189A	N197K	T198A	S199A	T202A	K207A	F210A	I213A	N241A	R252A	S256A	T257A	N262A	R273A	N276A	D279A	N280A	K282A	T283A	V292A
Z07-G3	1	3.6694	3.40621	16.3599	3.21043	56.2778	3.08206	7.18054	5.34349	1.93787	361.659	130.991	410.486	0.684056	5.94959	3.6313	20.5862	8.63423	3.34818	5.42966	29.6131	40.1934	461.723	7.33294	5.68816	16.1489	7.7374	4.35053	3.88746	3.64361	40.5627	5.03576	65.8558	100.434	5.08968	3.33763	3.88628	2.04982	2.36577	3.68171	5.07972	19.4783	4.25615	1.93787	0.586166	15.4513	0.586166	2.24502	4.04162
Z36-G3	1	1.01235	1.00586	0.308642	1.26019	29.1204	1.11821	2.14167	2.55803	0.658951	354.926	57.1821	163.003	0.592284	2.68148	1.27593	21.4228	3.74074	1.53395	3.36728	39.9136	42.8765	585.093	2.0716	4.40432	4.42901	2.72654	2.17901	2.14907	3.28704	38.0247	5.17284	34.2716	97.7377	2.11543	16.9815	1.21265	0.892593	1.98518	1.04352	1.85216	23.5	2.19074	0.658951	0.308642	0.308642	0.308642	0.308642	3.99691
Z38-G1	1	1.43844	1.60657	2.52979	1.51284	2.08949	0.848292	1.47789	1.08419	0.661107	14.6624	4.00053	18.5941	0.774424	1.15647	0.811226	3.12682	1.82605	1.94731	1.21101	4.48504	2.88059	24.8478	2.06593	1.13	3.19831	2.00238	1.47339	2.85941	3.5319	4.79216	2.57771	11.8136	6.36484	1.6672	2.66084	8.15727	2.48954	1.32777	1.65396	0.581149	2.2592	0.52449	0.661107	0.427853	0.26476	0.26476	0.26476	1.48478
Z39-G3	1	1.4989	1.37899	0.550055	0.689219	19.3289	0.829483	1.73542	1.27998	0.585259	143.322	61.9252	104.114	0.550055	2.21232	0.783278	8.0198	2.16227	0.550055	1.11056	34.0649	35.3465	271.953	1.9549	0.69582	3.66392	1.66172	1.0022	0.90429	0.924092	25.011	1.67052	52.7338	87.2057	1.22332	27.4587	1.58196	1.39934	0.562706	0.550055	0.550055	20.9021	0.550055	0.585259	0.550055	0.550055	0.650165	0.550055	1.0022
Z91-G5	1	1.18459	1.32498	2.96438	2.88897	8.2585	1.98979	4.01787	2.60819	0.386588	73.2602	39.1588	211.77		1.11185	1.41896	6.0355	2.64184	2.66504	2.1615	5.22914	7.17369	98.175	2.52698	0.469776	4.37986	2.27869	3.13842	2.38311	2.65808		1.56863	11.6661	20.3504	2.62327	7.45678	4.94837	1.86101	3.11289	1.68001	5.30804	4.55505	2.94466	0.386588	1.52106	4.54577	11.9573	1.38183	1.55818
Z49-G3	1	1.87822	1.39455	4.04852	2.22079	10.0099	1.41337	2.02822	1.50446	0.49505	27.5	12.5693	31.6832	0.49505	1.42277	1.20396	2.84653	4.02772	2.21485	1.13366	5.72277	4.72277	37.7822	1.62129	0.59604	6.43069	4.13119	2.53168	4.18663	2.43564	3.64356	2.03911	4.06832	15.6386	2.05396	3.30693	0.772277	2.20594	3.28168	2.17871	2.7604	3.92525	3.41634	0.49505	0.816337	2.46782	3.34653	0.777723	1.03069
Z48-G1	1	1.08684	0.804388	0.309023	1.46075	2.93109	1.20087	1.18665	1.1165	0.709518	6.41533	31.6224	8.68047	0.68047	0.998764	0.703956	1.21632	1.52441	0.869592	0.817058	1.644	4.86094	22.0148	1.91162	0.770087	2.27967	2.33838	1.34209	0.774104	5.25649	1.01298	0.850433	1.07262	4.32633	0.713844	2.01205	1.33529	1.65667	0.837454	0.619901	1.26329	1.15637	1.22806	0.709518	0.892769	23.5507	16.8109	2.06644	1.07942
Z02-G1	1	1.47472	1.85466	6.88705	1.54976	19.218	0.978673	3.46129	2.09953	0.789889	260.356	155.561	63.3649	0.789889	2.13033	1.29226	8.32543	3.85782	0.899684	3.28989	33.5229	80.0869	585.545	2.09005	5.11453	4.06872	1.88389	1.58689	1.67614	4.20537	27.6461	1.52607	20.1027	131.414	2.48736	4.04344	0.789889	1.48183	1.71722	1.40837	4.11769	25.2528	2.03317	0.789889	0.789889	0.789889	1.45893	1.82386	1.22512
S31438	1	1.66309	1.25966	2.51431	0.748212	7.98283	1.42346	1.11016	0.715308	0.903433	305.672	12.0744	119.406	1.1166	2.04006	0.715308	7.48927	0.715308	0.715308	3.0515	32.9757	21.0229	572.697	0.715308	8.44063	2.47783	2.58226	7.86123	11.5236	17.9971	46.3519	1.51073	41.5236	146.538	0.933476	8.8412	4.65665	0.715308	0.715308	0.715308	0.867668	17.1888	0.715308	0.903433	1.09299	1.05723	8.72675	2.70601	2.16452
S31302	1	1.26755	1.5155	1.31986	1.123	0.624697	1.04019	0.242131	0.342615	0.242131	4.10654	0.573366	280.751		0.399031	0.543826	1.05496	0.591525	0.983777	0.336804	1.54116	3.69976	15.2203	0.641162	0.280872	0.752058	0.91937	0.796368	1.24552	1.53269		0.341646	0.337288	1.65351	0.689346	0.817191	12.5472	0.923245	0.643584	0.969492	2.02446	0.9477	0.427845	0.242131	0.387167	0.674334	0.517433	0.913317	0.774334
S52611	1	1.05975	1.06751	0.987726	0.625271	3.73466	1.15993	0.60704	0.256137	0.950361	27.852	6.02347	18.0993	0.274368	0.697292	0.250903	1.17238	0.487545	0.747834	1.01516	0.900181	0.718155	36.3159	0.970939	14.1083	1.75397	0.608484	1.1796	1.5639	4.06318	2.77256	0.669495	3.85018	10.4404	0.283394	1.85379		0.850542	1.4926	1.05578	5.99458	3.02708	0.364079	0.950361	1.05433	3.04513	1.51968	1.95307	0.572744
median ID50 ratio	1	1.43844	1.37899	2.51431	1.46075	8.2585	1.15993	1.73542	1.27998	0.661107	73.2602	31.6224	104.114	0.68047	1.42277	0.811226	6.0355	2.16227	0.983777	1.21101	5.72277	7.17369	98.175	1.9549	1.13	3.66392	2.27869	1.58689	2.14907	3.5319	25.011	1.56863	11.8136	20.3504	1.6672	3.33763	2.73412	1.48183	1.4926	1.05578	2.02446	4.55505	1.22806	0.661107	0.789889	1.05723	1.45893	1.38183	1.22512
[truncated: 78 more columns]

## Sheet: Fig 2B
	median ID50 ratio (mut/wt)	antibody IC50 ratio (mut/wt)
JR-CSF Env	JR-CSF wt neutralizing plasmas	b6	b12	Cd4IgG2	1-79	447-52D
wt	1	1	1	1	1	1
E87A	1.43844	1	1.35073	1.07025	1	1.98886
M95A	1.37899	1	1.87645	0.915757	1	1.24105
K97A	2.51431	1	0.832278	22.5413	1	1.98886
E102A	1.46075	1	2.18224	1.12147	1	1.98886
W112A	8.2585	0.059	0.252201	0.276686	0.008676	0.00235084
D113A	1.15993	1	2.94363	1.49566	1	1.98886
V120A	1.73542	1	1.36201	0.239603	0.642	0.0950676
K121A	1.27998	1	1.43073	1.38119	1	0.108035
T123A	0.661107	1	0.517529	0.52281	1	0.0603023
L125A	73.2602	0.00596	0.0213745	0.0167926	0.00035116	0.000477327
V127A	31.6224	0.02152	0.760927	0.0482228	0.018152	0.00150915
N156A	104.114	0.017608	0.102934	0.0167926	0.00024	0.000477327
N160K	0.68047	1	2.24556	3.62161	1	0.277088
I165A	1.42277	1	0.178069	0.0208116	0.20288	0.0173986
R166A	0.811226	1	2.07259	0.834033	1	1.98886
D167A	6.0355	1	0.702548	0.119899	0.016176	0.00265394
K168A	2.16227	1	1.45236	0.376434	1	0.720843
K171A	0.983777	1	1.38085	0.563112	1	0.306205
E172A	1.21101	1	0.999537	0.12365	0.04472	0.00323787
Y173A	5.72277	1	0.404015	0.0538483	0.05724	0.000573588
F176A	7.17369	0.4964	0.127722	0.0404702	0.00024	0.000592681
Y177A	98.175	0.000412	0.0700077	0.0167926	0.00024	0.000477327
V182A	1.9549	1	4.72587	0.381192	1	0.241687
I184A	1.13	1	0.508108	0.104002	0.014132	0.00445585
D185A	3.66392	1	51.722	1.03918	1	1.98886
N186A	2.27869	1	0.313514	0.542961	1	1.98886
N187A	1.58689	1	0.845714	0.620767	1	0.215354
N188A	2.14907	1	1.04973	0.605094	1	0.145426
T189A	3.5319	1	0.698842	1.42989	1	0.236675
N197K	25.011	0.31644	0.15078	0.0744472	0.004	0.000367383
T198A	1.56863	1	1.65251	0.128967	0.4676	0.0703023
S199A	11.8136	0.26324	0.0931274	0.0566751	0.0032396	0.000784487
T202A	20.3504	0.009508	0.0448185	0.0167926	0.0014648	0.000477327
K207A	1.6672	1	2.52973	3.46767	1	1.98886
F210A	3.33763	0.06524	0.576216	0.0640638	0.018384	0.00144789
I213A	1.58196	1	1.35259	9.50462	1	1.98886
N241A	1.48183	1	3.21236	14.1282	1	1.98886
R252A	1.4926	1	1.96602	2.65995	1	0.552347
S256A	1.05578	1	1.59073	2.11027	1	1.1965
T257A	2.02446	1	0.909961	46.1797	1	0.149324
N262A	4.55505	0.06632	0.760618	23.1178	0.02184	0.00126412
R273A	1.22806	1	1.83938	1.27512	1	0.470326
N276A	0.789889	1	1.29266	1.41226	1	0.335243
D279A	1.25908	0.28632	1.63552	69.9692	1	0.258632
N280A	1.05722	1	0.252046	69.9692	0.1442	1.02864
K282A	1.45893	1	0.916448	4.91464	1
T283A	1.38183	1	1.03691	18.6286	1	0.60533
V292A	1.22512	1	3.03166	1.59894	1	0.840891
K293A	1.23564	1	1.3271	1.47803	1	0.980111
N295A	1.12089	1	4.5112	1.54324	1	0.380986
P299A	0.925248	1	0.928649	0.194934	1	0.217422
N301A	39.5301	0.022824	0.175135	0.0225693	0.0003668	0.000477327
N302A	0.715308	1	0.893282	0.948503	1	1.98886
T303A	25.3592	0.02392	0.0635058	0.0167926	0.000794	0.000477327
T303I	1.53164	1	0.48695	0.439127	0.26232	0.00644391
R304A	1.78211	1	0.408803	0.0616289	1	0.219491
K305A	18.6683	0.006696	0.00938687	0.0167926	1	0.000477327
S306A	1.18378	1	0.551506	0.294151	1	1.98886
I307A	97.1949	0.0005092	0.00239382	0.0167926	1	0.000477327
H308A	0.665872	1	1.06764	0.623006	1	1.98886
I309A	134.889	0.004496	0.00993205	0.0167926	0.0004624	0.000477327
P313A	3.97842	1	0.408803	0.323258	1	1.98886
R315A	1.81359	1	1.06394	1.45256	1	1.98886
F317A	133.329	0.003264	0.0926641	0.0167926	0.000866	0.000477327
Y318A	34.1339	0.0067	0.108154	0.0167926	0.0012768	0.000477327
T320A	17.4961	0.1422	0.557529	0.045368	0.006632	0.000401114
G321A	1.52284	1	0.552278	0.141926	0.6064	0.255847
E321InsA	0.550055	1	2.66873	3.54884	1	1.98886
I323A	34.9066	0.0035512	0.0395367	0.0167926	0.00024	0.000477327
G324A	39.065	0.004164	0.00824093	0.0167926	0.00031704	0.000477327
D325A	1.52058	1	1.46903	1.35097	1	0.460939
I326A	0.89558	1	1.27305	0.695774	0.6724	0.926014
R327A	3.37278	1	0.966641	0.0514134	0.07744	0.0152904
H330A	1.34167	1	1.26193	0.474391	0.602	0.0834527
N332A	1.64235	1	0.519228	0.0851945	1	0.0151551
S334A	3.18644	1	0.550888	0.257263	1	0.180827
Q337A	0.845545	1	0.765869	0.224685	1	0.988067
N339A	0.721782	1	1.89807	0.652113	1	0.138266
T341A	0.724752	1	1.14131	0.460397	1	1.44551
K343A	0.620581	1	1.84402	0.828156	1	1.22753
R350A	0.550055	1	2.02008	4.14498	1	1.98886
S365A	0.571384	1	1.77143	0.59026	1	0.649642
P369A	0.651584	1	1.70811	0.732997	1	0.135163
V372A	0.813586	1	6.09266	0.855863	1	0.297534
M373A	0.925451	1	0.43305	0.396306	1	0.540016
Y384A	3.30144	0.06516	0.511197	0.153568	0.025624	0.00217263
N386A	0.99684	1	0.402162	0.406661	0.8012	0.147494
S387A	0.862837	1	2.17452	2.86874	1	0.372076
T388A	1.61805	0.7444	0.414054	1.10775	0.6228	0.0713047
N392A	0.537649	1	1.36232	1.4993	1	1.18775
S393A	0.550055	1	2.54517	1.88861	1	0.998409
T394A	0.701706	1	1.39876	1.70417	1	0.685362
W395A	0.747362	1	3.90116	4.76071	1	0.467701
N396A	0.703465	1	1.45776	0.759306	1	1.35481
N411A	0.715308	1	0.949035	0.877974	1	0.58401
D412A	0.597304	1	1.08757	0.926113	1	1.88465
I414A	0.582509	1	1.63398	4.68794	0.9096	0.945903
I415A	0.623095	1	1.34718	0.526728	1	1.65394
P417A	0.788229	1	2.28726	1.55416	1	0.817025
R419A	1.15361	0.39448	4.42625	0.0370837	0.05892	0.00727287
I420A	26.5975	0.01562	0.0915367	0.0511615	0.0004736	0.000477327
K421A	21.1463	0.008372	0.265483	0.0167926	0.0004916	0.000477327
Q422A	8.02877	0.023304	0.195676	0.0167926	0.0028168	0.000477327
I423A	47.8935	0.0035484	0.00368958	0.0167926	0.00024	0.000477327
I424A	37.3628	0.005228	0.0283398	0.0167926	0.00024	0.000477327
N425A	1.38535	1	0.705174	3.19899	0.4112	0.00671997
V430A	0.789889	1	0.987336	11.5701	1	0.0863962
K432A	1.56979	0.7536	0.518147	0.0544081	0.06148	0.00110581
Y435A	61.3505	0.00035596	0.0936371	0.0171816	0.0004156	0.000477327
I439A	0.506751	1	1.22965	0.602575	1	0.789817
T450A	0.592089	1	2.49421	2.87993	0.9728	0.565314
T455A	1.56747	1	0.565405	0.385111	0.37516	0.14996
R456A	0.863036	1	1.96293	0.712566	1	0.28043
N461A	0.679318	1	1.07475	0.745032	1	0.938743
E462A	0.538346	1	1.90734	0.534845	1	0.945107
S463A	0.581273	1	1.77606	0.47719	0.9128	1.13206
E466A	1.38531	1	0.710116	0.97817	1	0.4035
I467A	2.16007	1	1.91197	6.53792	1	0.197454
F468A	0.586166	1	3.70965	11.5981	1	1.48846
P470A	17.9167	1	3.39614	2.41674	0.037624	0.00595784
G471A	0.69023	1	2.20386	1.04814	1	1.98886
D474A	0.814286	1	2.18069	11.71	1	0.324582
M475A	1.30993	1	0.470888	10.4086	1	1.98886
W479A	1.47292	1	1.76216	5.62273	0.24412	0.0044638
R480A	0.789889	1	1.68958	3.54324	1	0.836913
V506A	5.17668	0.688	0.0926641	0.0811363	0.09996	0.0335402

## Sheet: Fig 3A
IC50 (µg/ml) table from pseudovirus inhibition assays																							corresponding IC50 ratio (mut/wt) table
			antibodies
			N49P7	N6	VRC07-523	Cd4IgG2	b12	VRC01	b6	1-79	447-52	PGT121	PGT128	PGT145	PGT130	PGT135	2F5	4E10	10E8	2G12
		max conc (µg/ml) probed	10	10	10	25	25	25	25	25	25	10	1	1	10	10	25	25	10	25
		min conc (µg/ml) probed	3.8147e-05	3.8147e-05	3.8147e-05	0.006	0.006	0.006	0.006	0.006	0.006	0.002 or 0.001	5.12e-07	5.12e-07	0.002	0.002	0.006	0.006	5.12e-06	1.28e-05						antibodies
JR-CSF mutant code	Env	Potential N-glycosylation site?																					JR-CSF mutant code	Env	Potential N-glycosylation site?	N49P7	N6	VRC07-523	Cd4IgG2	b12	VRC01	b6	1-79	447-52	PGT121	PGT128	PGT145	PGT130	PGT135	2F5	E10	10EF8	2G12	median ID50 ratio (11 JR-CSF neut plasma)
n.a.	JRCSF wt		0.056858	0.057707	0.0111141	0.3573	0.06475	0.3646	25	25	12.57	0.01103	0.00446831	0.00170042	0.009415	0.03437	0.9391	2.334	0.0728223	0.519102			n.a.	JRCSF wt		1	1	1	1	1	1	1	1	1	1	1	1	1	1	1	1	1	1	1
1	JRCSF_E87A		0.107	0.07496	0.01777	0.3824	0.08746	0.4792	25	25	25	0.01229	0.009532	0.001181	0.02174	0.03042	2.74	5.44	0.251228	0.9752			1	JRCSF_E87A		1.88188	1.29898	1.59887	1.07025	1.35073	1.31432	1	1	1.98886	1.11423	2.13325	0.694536	2.30908	0.885074	2.91769	2.33076	3.44988	1.87863	1.43844
2	JRCSF_M95A		0.06458	0.0565	0.008214	0.3272	0.1215	0.3817	25	25	15.6	0.01104	0.005112	0.00152	0.0255	0.04919	2.115	4.387	0.134767	0.6937			2	JRCSF_M95A		1.13581	0.979083	0.739063	0.915757	1.87645	1.0469	1	1	1.24105	1.00091	1.14406	0.893899	2.70844	1.43119	2.25216	1.87961	1.85063	1.33635	1.37899
3	JRCSF_K97A		0.02409	0.04717	0.008456	8.054	0.05389	0.2001	25	25	25	0.005258	0.005526	0.003251	0.03458	0.05882	1.677	3.758	0.0733106	0.6096			3	JRCSF_K97A		0.423687	0.817405	0.760837	22.5413	0.832278	0.548821	1	1	1.98886	0.4767	1.23671	1.91189	3.67286	1.71138	1.78575	1.61011	1.00671	1.17433	2.51431
4	JRCSF_E102A		0.08053	0.0634041	0.02105	0.4007	0.1413	0.2837	25	25	25	0.009785	0.005799	0.001775	0.02217	0.03704	2.568	5.298	0.224125	0.7355			4	JRCSF_E102A		1.41634	1.09872	1.89399	1.12147	2.18224	0.778113	1	1	1.98886	0.887126	1.29781	1.04386	2.35475	1.07768	2.73453	2.26992	3.0777	1.41687	1.46075
5	JRCSF_W112A		0.04458	0.02989	0.007956	0.09886	0.01633	0.2721	1.475	0.2169	0.02955	0.008111	0.00665	0.00275495	0.0266	0.02155	1.522	8.489	0.085927	0.3054			5	JRCSF_W112A		0.784059	0.517961	0.715849	0.276686	0.252201	0.746297	0.059	0.008676	0.00235084	0.735358	1.48826	1.62016	2.82528	0.627	1.6207	3.6371	1.17995	0.588323	8.2585
6	JRCSF_D113A		0.06374	0.06063	0.01282	0.5344	0.1906	0.4431	25	25	25	0.01528	0.004045	0.00232003	0.02214	0.0616	1.789	7.346	0.0946476	0.3861			6	JRCSF_D113A		1.12104	1.05065	1.15349	1.49566	2.94363	1.2153	1	1	1.98886	1.38531	0.905264	1.36439	2.35157	1.79226	1.90502	3.14739	1.29971	0.743784	1.15993
7	JRCSF_V120A		0.05514	0.09906	0.02664	0.08561	0.08819	0.291	25	16.05	1.195	0.01825	0.004127	0.001118	0.01348	0.02148	2.663	6.07	0.181325	0.7123			7	JRCSF_V120A		0.969785	1.7166	2.39696	0.239603	1.36201	0.798135	1	0.642	0.0950676	1.65458	0.923616	0.657486	1.43176	0.624964	2.83569	2.60069	2.48996	1.37218	1.73542
8	JRCSF_K121A		0.08291	0.1066	0.02135	0.4935	0.09264	0.6319	25	25	1.358	0.04793	0.008593	0.001008	0.05529	0.06706	4.785	25	0.385834	0.7896			8	JRCSF_K121A		1.45819	1.84726	1.92099	1.38119	1.43073	1.73313	1	1	0.108035	4.34542	1.9231	0.592796	5.87254	1.95112	5.0953	10.7112	5.29829	1.52109	1.27998
9	JRCSF_T123A		0.05109	0.05804	0.002295	0.1868	0.03351	0.2525	25	25	0.758	0.01011	0.00626153	0.00207585	0.01176	0.02496	2.041	11.76	0.209646	0.574278			9	JRCSF_T123A		0.898555	1.00577	0.206495	0.52281	0.517529	0.69254	1	1	0.0603023	0.916591	1.40132	1.22079	1.24907	0.726215	2.17336	5.03856	2.87887	1.10629	0.661107
10	JRCSF_L125A		0.08457	0.0502361	0.008216	0.006	0.001384	0.4436	0.149	0.008779	0.006	0.02998	0.005275	0.00323612	0.1428	0.01482	0.1049	0.5875	0.0252887	0.2161			10	JRCSF_L125A		1.48739	0.870537	0.739243	0.0167926	0.0213745	1.21668	0.00596	0.00035116	0.000477327	2.71804	1.18054	1.90313	15.1673	0.43119	0.111703	0.251714	0.347266	0.416295	73.2602
11	JRCSF_V127A		0.03914	0.04747	0.06442	0.01723	0.04927	1.015	0.538	0.4538	0.01897	0.004672	0.002382	0.1324	0.02696	0.04812	0.604	6.83	0.0189268				11	JRCSF_V127A		0.688382	0.822603	5.79625	0.0482228	0.760927	2.78387	0.02152	0.018152	0.00150915	0.423572	0.533088	77.8633	2.86352	1.40006	0.643169	2.92631	0.259903		31.6224
12	JRCSF_N156A	PNGS	0.02543	0.0212918	0.02293	0.006	0.006665	0.3702	0.4402	0.006	0.006	0.05463	0.007785	0.006249	0.002368	0.003297	0.4085	0.06079	0.00750597	0.2369			12	JRCSF_N156A	PNGS	0.447255	0.368964	2.06315	0.0167926	0.102934	1.01536	0.017608	0.00024	0.000477327	4.95286	1.74227	3.67498	0.251514	0.0959267	0.434991	0.0260454	0.103072	0.456365	104.114
13	JRCSF_N160K	PNGS	0.04425	0.04472	0.01218	1.294	0.1454	0.359	25	25	3.483	0.01366	0.006491	1	0.02602	0.03648	1.837	5.638	0.1652	0.3504			13	JRCSF_N160K	PNGS	0.778255	0.774949	1.09591	3.62161	2.24556	0.984641	1	1	0.277088	1.23844	1.45268	588.091	2.76367	1.06139	1.95613	2.4156	2.26854	0.675011	0.68047
14	JRCSF_I165A		0.03506	0.08828	0.01028	0.007436	0.01153	0.238	25	5.072	0.2187	0.005969	0.003901	0.001153	0.02096	0.02246	0.05293	0.4746	0.00325537	0.3186			14	JRCSF_I165A		0.616624	1.5298	0.924953	0.0208116	0.178069	0.65277	1	0.20288	0.0173986	0.54116	0.873037	0.678069	2.22623	0.653477	0.0563625	0.203342	0.0447029	0.613752	1.42277
15	JRCSF_R166A		0.04218	0.05808	0.01255	0.298	0.1342	0.4033	25	25	25	0.02552	0.007191	0.00796974	0.03866	0.1016	5.145	13.69	0.212406	1.45			15	JRCSF_R166A		0.741848	1.00646	1.1292	0.834033	2.07259	1.10614	1	1	1.98886	2.31369	1.60933	4.68694	4.10621	2.95607	5.47865	5.86547	2.91677	2.79328	0.811226
16	JRCSF_D167A		0.05697	0.07995	0.01349	0.04284	0.04549	0.3871	25	0.4044	0.03336	0.01561	0.004461	10	0.05191	0.05924	4.587	7.531	0.0604676	0.05402			16	JRCSF_D167A		1.00197	1.38545	1.21378	0.119899	0.702548	1.06171	1	0.016176	0.00265394	1.41523	0.998364	5880.91	5.51354	1.7236	4.88446	3.22665	0.830344	0.104064	6.0355
17	JRCSF_K168A		0.1196	0.01327	0.0253	0.1345	0.09404	0.3089	25	25	9.061	0.01032	0.007799	0.003917	0.03586	0.03343	5.849	14.32	0.189026	1.014			17	JRCSF_K168A		2.10349	0.229955	2.27639	0.376434	1.45236	0.84723	1	1	0.720843	0.93563	1.7454	2.30355	3.80882	0.972651	6.2283	6.13539	2.59572	1.95337	2.16227
18	JRCSF_K171A		0.0487	0.04228	0.01484	0.2012	0.08941	0.2659	25	25	3.849	0.01102	0.006679	0.001824	0.02527	0.03088	3.564	8.481	0.0582699	0.8104			18	JRCSF_K171A		0.85652	0.732666	1.33524	0.563112	1.38085	0.729292	1	1	0.306205	0.999093	1.49475	1.07268	2.68401	0.898458	3.79512	3.63368	0.800165	1.56116	0.983777
19	JRCSF_E172A		0.1675	0.1065	0.0401	0.04418	0.06472	0.4263	25	1.118	0.0407	0.01047	0.003786	0.001441	0.02617	0.04147	1.884	10.47	0.05704	0.4733			19	JRCSF_E172A		2.94594	1.84553	3.60804	0.12365	0.999537	1.16923	1	0.04472	0.00323787	0.949229	0.847301	0.84744	2.77961	1.20658	2.00618	4.48586	0.783276	0.911766	1.21101
20	JRCSF_Y173A		0.07532	0.02231	0.02331	0.01924	0.02616	0.3468	25	1.431	0.00721	0.01575	0.009892	0.006405	0.01453	0.02883	0.9828	2.151	0.05328	0.6789			20	JRCSF_Y173A		1.3247	0.386608	2.09734	0.0538483	0.404015	0.951179	1	0.05724	0.000573588	1.42792	2.21381	3.76673	1.54328	0.838813	1.04653	0.921594	0.731644	1.30783	5.72277
21	JRCSF_F176A		nd	nd	0.006476	0.01446	0.00827	0.1358	12.41	0.006	0.00745	0.01464	0.002	0.007509	0.02916	0.0405	0.421	0.6222	0.047943				21	JRCSF_F176A		nd	nd	0.582685	0.0404702	0.127722	0.372463	0.4964	0.00024	0.000592681	1.32729	0.447597	4.41598	3.09719	1.17835	0.448302	0.266581	0.658356		7.17369
22	JRCSF_Y177A		0.06172	0.0354467	0.01178	0.006	0.004533	0.4184	0.0103	0.006	0.006	0.02702	0.007272	0.0137355	0.0962	0.005434	0.03463	0.05002	0.007641	0.4464			22	JRCSF_Y177A		1.08551	0.614252	1.05992	0.0167926	0.0700077	1.14756	0.000412	0.00024	0.000477327	2.44968	1.62746	8.07771	10.2177	0.158103	0.0368757	0.021431	0.104927	0.859946	98.175
23	JRCSF_V182A		0.09083	0.05853	0.01768	0.1362	0.306	0.1872	25	25	3.038	0.007824	0.002932	0.00200935	0.02327	0.02529	1.852	3.8	0.0747264	0.4157			23	JRCSF_V182A		1.59749	1.01426	1.59078	0.381192	4.72587	0.513439	1	1	0.241687	0.709338	0.656177	1.18168	2.47159	0.735816	1.9721	1.62811	1.02615	0.800805	1.9549
24	JRCSF_I184A		0.09798	0.05822	0.01768	0.03716	0.0329	0.3226	25	0.3533	0.05601	0.02477	0.00365604	0.0014985	0.008806	0.02364	2.241	3.033	0.004244	0.393361			24	JRCSF_I184A		1.72324	1.00889	1.59078	0.104002	0.508108	0.884805	1	0.014132	0.00445585	2.24569	0.818215	0.881255	0.935316	0.687809	2.38633	1.29949	0.0582788	0.757772	1.13
25	JRCSF_D185A		0.05328	0.06997	0.01338	0.3713	3.349	0.1459	25	25	25	0.008902	0.004385	0.00238139	0.01193	0.01899	2.044	6.8	0.10303	0.239			25	JRCSF_D185A		0.937072	1.2125	1.20388	1.03918	51.722	0.400165	1	1	1.98886	0.807072	0.981356	1.40048	1.26713	0.552517	2.17655	2.91345	1.41481	0.46041	3.66392
26	JRCSF_N186A		0.07109	0.04197	0.01582	0.194	0.0203	0.1865	25	25	25	0.005198	0.004712	0.0036	0.01156	0.008982	0.9062	2.365	0.114467	0.7803			26	JRCSF_N186A		1.25031	0.727294	1.42342	0.542961	0.313514	0.511519	1	1	1.98886	0.47126	1.05454	2.11713	1.22783	0.261333	0.964966	1.01328	1.57187	1.50317	2.27869
27	JRCSF_N187A	PNGS	0.04369	0.06192	0.004967	0.2218	0.05476	0.2016	25	25	2.707	0.006057	0.009378	0.0008982	0.01223	0.02597	3.73	9.898	0.258796	0.6076			27	JRCSF_N187A	PNGS	0.768406	1.07301	0.446911	0.620767	0.845714	0.552935	1	1	0.215354	0.549139	2.09878	0.528224	1.29899	0.755601	3.97189	4.24079	3.5538	1.17048	1.58689
28	JRCSF_N188A		0.08038	0.03089	0.008329	0.2162	0.06797	0.2973	25	25	1.828	0.004314	0.004706	0.0005271	0.01816	0.04786	2.283	4.615	0.138958	0.5333			28	JRCSF_N188A		1.4137	0.53529	0.74941	0.605094	1.04973	0.815414	1	1	0.145426	0.391115	1.0532	0.309983	1.92884	1.39249	2.43105	1.97729	1.90818	1.02735	2.14907
29	JRCSF_T189A	PNGS	0.04832	0.03962	0.007449	0.5109	0.04525	0.2928	25	25	2.975	0.007645	0.00635	0.000959	0.01299	0.02008	3.265	9.2	0.128623	0.925			29	JRCSF_T189A	PNGS	0.849837	0.686571	0.670231	1.42989	0.698842	0.803072	1	1	0.236675	0.69311	1.42112	0.56398	1.37971	0.58423	3.47673	3.94173	1.76626	1.78192	3.5319
30	JRCSF_N197K	PNGS	0.006063	0.00423315	0.002063	0.0266	0.009763	0.101	7.911	0.1	0.004618	0.03518	0.00536	0.004806	0.02417	0.01746	3.386	7.935	0.1853	0.2244			30	JRCSF_N197K	PNGS	0.106634	0.073356	0.18562	0.0744472	0.15078	0.277016	0.31644	0.004	0.000367383	3.18948	1.19956	2.82637	2.56718	0.508001	3.60558	3.39974	2.54455	0.432285	25.011
31	JRCSF_T198A		0.07244	0.0741	0.03075	0.04608	0.107	0.4876	25	11.69	0.8837	0.01416	0.005913	0.003193	0.02798	0.04127	2.325	9.923	0.19459	0.6484			31	JRCSF_T198A		1.27405	1.28407	2.76676	0.128967	1.65251	1.33736	1	0.4676	0.0703023	1.28377	1.32332	1.87778	2.97185	1.20076	2.47577	4.2515	2.67212	1.24908	1.56863
32	JRCSF_S199A	PNGS	0.01232	0.0141637	0.001092	0.02025	0.00603	0.03651	6.581	0.08099	0.009861	0.01848	0.004453	0.003734	0.02749	0.03953	3.631	7.455	0.229889	0.3108			32	JRCSF_S199A	PNGS	0.21668	0.245441	0.0982538	0.0566751	0.0931274	0.100137	0.26324	0.0032396	0.000784487	1.67543	0.996574	2.19593	2.91981	1.15013	3.86647	3.19409	3.15685	0.598726	11.8136
33	JRCSF_T202A		0.0676	0.0659585	0.02822	0.006	0.002902	0.6648	0.2377	0.03662	0.006	0.02049	0.006445	0.005954	0.05972	0.02279	0.3714	1.345	0.0500651	0.3949			33	JRCSF_T202A		1.18893	1.14299	2.53912	0.0167926	0.0448185	1.82337	0.009508	0.0014648	0.000477327	1.85766	1.44238	3.5015	6.34307	0.663078	0.395485	0.576264	0.687497	0.760736	20.3504
34	JRCSF_K207A		0.02123	0.0693663	0.01096	1.239	0.1638	0.3496	25	25	25	0.02979	0.008426	0.002774	0.03178	0.0567	2.516	15.12	0.254527	0.3301			34	JRCSF_K207A		0.373386	1.20204	0.986137	3.46767	2.52973	0.958859	1	1	1.98886	2.70082	1.88572	1.63137	3.37546	1.64969	2.67916	6.47815	3.49517	0.635905	1.6672
35	JRCSF_F210A		0.02338	0.04614	0.01034	0.02289	0.03731	0.2359	1.631	0.4596	0.0182	0.009387	0.00885	0.001009	0.02558	0.02589	2.509	10.46	0.0985188	0.3994			35	JRCSF_F210A		0.4112	0.799556	0.930352	0.0640638	0.576216	0.64701	0.06524	0.018384	0.00144789	0.851043	1.98062	0.593384	2.71694	0.753273	2.67171	4.48158	1.35287	0.769405	3.33763
36	JRCSF_I213A		0.0225892	0.00743088	0.00536241	3.396	0.08758	0.1297	25	25	25	0.002608	0.004497	0.0006248	0.01153	0.09311	1.79		0.06013	0.5296			36	JRCSF_I213A		0.397291	0.128769	0.482488	9.50462	1.35259	0.355732	1	1	1.98886	0.236446	1.00642	0.367439	1.22464	2.70905	1.90608		0.825708	1.02022	1.58196
37	JRCSF_N241A	PNGS	0.04337	0.06744	0.01543	5.048	0.208	0.2521	25	25	25	0.008928	0.004031	0.002672	0.03045	0.0515	3.757	20.19	0.323788	0.5689			37	JRCSF_N241A	PNGS	0.762778	1.16866	1.38833	14.1282	3.21236	0.691443	1	1	1.98886	0.809429	0.902131	1.57138	3.2342	1.4984	4.00064	8.65039	4.44627	1.09593	1.48183
38	JRCSF_R252A		0.1012	0.03587	0.009841	0.9504	0.1273	0.3389	25	25	6.943	0.01227	0.006308	0.00215	0.02048	0.03468	2.409	8.409	0.33215	0.8454			38	JRCSF_R252A		1.77987	0.621588	0.885454	2.65995	1.96602	0.929512	1	1	0.552347	1.11242	1.41172	1.2644	2.17525	1.00902	2.56522	3.60283	4.5611	1.62858	1.4926
39	JRCSF_S256A		0.08968	0.04343	0.01737	0.754	0.103	0.3576	25	25	15.04	0.01611	0.006006	0.004356	0.02353	0.04208	1.441	13.17	0.172976	0.7398			39	JRCSF_S256A		1.57726	0.752595	1.56288	2.11027	1.59073	0.980801	1	1	1.1965	1.46056	1.34413	2.56173	2.4992	1.22432	1.53445	5.64267	2.37531	1.42515	1.05578
40	JRCSF_T257A		0.03415	0.02063	0.00677565	16.5	0.05892	0.203	25	25	1.877	0.01116	0.0037325	0.00182045	0.01422	0.01619	2.547	2.554	0.245993	0.180776			40	JRCSF_T257A		0.600619	0.357495	0.609646	46.1797	0.909961	0.556775	1	1	0.149324	1.01179	0.835327	1.07059	1.51036	0.47105	2.71217	1.09426	3.378	0.348247	2.02446
41	JRCSF_N262A	PNGS	0.05111	0.009968	0.008655	8.26	0.04925	0.2847	1.658	0.546	0.01589	0.00543	0.004566	0.0019559	0.007335	0.09139	0.7385	4.455	0.148815	0.6727			41	JRCSF_N262A	PNGS	0.898906	0.172735	0.778742	23.1178	0.760618	0.780856	0.06632	0.02184	0.00126412	0.492294	1.02186	1.15025	0.779076	2.659	0.786391	1.90874	2.04354	1.29589	4.55505
42	JRCSF_R273A		0.08751	0.1149	0.01688	0.4556	0.1191	0.3966	25	25	5.912	0.01814	0.005494	0.00372129	0.01994	0.0225	5.015	20.86	0.289325	0.6265			42	JRCSF_R273A		1.5391	1.99109	1.51879	1.27512	1.83938	1.08777	1	1	0.470326	1.64461	1.22955	2.18846	2.1179	0.654641	5.34022	8.93745	3.97303	1.20689	1.22806
43	JRCSF_N276A	PNGS	0.008126	0.00622618	0.002274	0.5046	0.0837	0.09096	25	25	4.214	0.007904	0.004843	0.002078	0.02264	0.04386	2.071	9.307	0.1308	0.1578			43	JRCSF_N276A	PNGS	0.142917	0.107893	0.204605	1.41226	1.29266	0.249479	1	1	0.335243	0.716591	1.08386	1.22205	2.40467	1.27611	2.2053	3.98757	1.79615	0.303986	0.789889
44	JRCSF_N279A		10	0.01635	1.285	25	0.1059	25	7.158	25	3.251	0.01989	0.003024	0.002086	0.003627	0.1002	0.3806	1.894	0.05891	0.1206			44	JRCSF_N279A		175.877	0.283328	115.619	69.9692	1.63552	68.5683	0.28632	1	0.258632	1.80326	0.676766	1.22676	0.385236	2.91533	0.405282	0.811482	0.808955	0.232324	1.25908
45	JRCSF_N280A		0.0123545	0.0211707	0.00420234	25	0.01632	0.376	25	3.605	12.93	0.004891	0.00313008	0.0009825	0.009336	0.02113	0.7819	0.9818	0.106305	0.177651			45	JRCSF_N280A		0.217286	0.366864	0.378109	69.9692	0.252046	1.03127	1	0.1442	1.02864	0.443427	0.700508	0.5778	0.991609	0.61478	0.832606	0.420651	1.45979	0.342227	1.05722
46	JRCSF_K282A		1.055	0.01224	0.00477312	1.756	0.05934	0.4762	25	25		0.01374	0.00316455	0.003148	0.009703	0.02564	1.283	1.837	0.06548	0.07128			46	JRCSF_K282A		18.555	0.212106	0.429467	4.91464	0.916448	1.30609	1	1		1.24569	0.708222	1.85131	1.03059	0.745999	1.3662	0.787061	0.899175	0.137314	1.45893
47	JRCSF_T283A		0.02987	0.07009	0.003543	6.656	0.06714	0.3292	25	25	7.609	0.02162	0.00321147	0.00110726	0.01833	0.02688	0.8969	6.438	0.0623095	0.287413			47	JRCSF_T283A		0.525344	1.21458	0.318785	18.6286	1.03691	0.902907	1	1	0.60533	1.96011	0.718722	0.651173	1.94689	0.782077	0.955063	2.75835	0.855637	0.553673	1.38183
48	JRCSF_V292A		0.02677	0.08367	0.01252	0.5713	0.1963	0.4117	25	25	10.57	0.03046	0.005712	0.0001842	0.01119	0.01543	5.112	13.13	0.175368	0.2836			48	JRCSF_V292A		0.470822	1.44991	1.1265	1.59894	3.03166	1.12918	1	1	0.840891	2.76156	1.27834	0.108326	1.18853	0.448938	5.44351	5.62554	2.40817	0.546328	1.22512
49	JRCSF_K293A		0.03056	0.04138	0.01556	0.5281	0.08593	0.7129	25	25	12.32	0.0204	0.009237	0.003467	0.01077	0.02967	5.169	13.27	0.161094	0.9799			49	JRCSF_K293A		0.53748	0.71707	1.40003	1.47803	1.3271	1.95529	1	1	0.980111	1.8495	2.06723	2.03891	1.14392	0.863253	5.50421	5.68552	2.21216	1.88768	1.23564
50	JRCSF_N295A	PNGS	0.03084	0.0711	0.01021	0.5514	0.2921	1.264	25	25	4.789	0.02058	0.0039	0.000605	0.01699	3.038	4.058	11.12	0.0355203	25			50	JRCSF_N295A	PNGS	0.542404	1.23209	0.918655	1.54324	4.5112	3.46681	1	1	0.380986	1.86582	0.872814	0.355795	1.80457	88.391	4.32116	4.76435	0.487767	48.1601	1.12089
51	JRCSF_P299A		0.03902	0.03121	0.02181	0.06965	0.06013	0.6212	25	25	2.733	0.01646	0.005175	0.001235	0.05899	0.05455	9.164	25	0.491857	0.5911			51	JRCSF_P299A		0.686271	0.540835	1.96238	0.194934	0.928649	1.70378	1	1	0.217422	1.49229	1.15816	0.726293	6.26553	1.58714	9.75828	10.7112	6.75421	1.1387	0.925248
52	JRCSF_N301A	PNGS	0.02468	0.02185	0.002637	0.008064	0.01134	0.4023	0.5706	0.00917	0.006	0.02697	0.005017	0.00200918	10	0.01281	0.9265	3.646	0.0866925	0.5585			52	JRCSF_N301A	PNGS	0.434064	0.378636	0.237267	0.0225693	0.175135	1.1034	0.022824	0.0003668	0.000477327	2.44515	1.1228	1.18158	1062.13	0.372709	0.986583	1.56213	1.19047	1.0759	39.5301
53	JRCSF_N302A		0.04559	0.03667	0.01041	0.3389	0.05784	0.8731	25	25	25	0.02513	0.003793	0.002193	0.04371	0.1123	6.612	13.49	0.630347	0.6511			53	JRCSF_N302A		0.801822	0.635451	0.93665	0.948503	0.893282	2.39468	1	1	1.98886	2.27833	0.848867	1.28968	4.64259	3.26738	7.04078	5.77978	8.65596	1.25428	0.715308
54	JRCSF_T303A		0.02974	0.0219291	0.006765	0.006	0.004112	0.1793	0.598	0.01985	0.006	0.007757	0.07271	0.00187122	10	0.004754	1.34	5.341	0.0491601	0.311916			54	JRCSF_T303A		0.523058	0.380007	0.608688	0.0167926	0.0635058	0.491772	0.02392	0.000794	0.000477327	0.703264	16.2724	1.10045	1062.13	0.138318	1.4269	2.28835	0.675069	0.600876	25.3592
55	JRCSF_T303I		0.005857	0.005998	0.006584	0.1569	0.03153	0.2059	25	6.558	0.081	0.0295	0.0142	0.00292	10	0.02421	3.485	5.121	0.03381	0.5285			55	JRCSF_T303I		0.103011	0.103939	0.592402	0.439127	0.48695	0.564728	1	0.26232	0.00644391	2.67452	3.17794	1.71723	1062.13	0.704393	3.711	2.19409	0.464281	1.0181	1.53164
56	JRCSF_R304A		0.02697	0.0485	0.0131	0.02202	0.02647	0.3018	25	25	2.759	0.005055	0.003481	0.00111	0.02103	0.0197	1.039	4.528	0.0585235	0.6301			56	JRCSF_R304A		0.47434	0.840452	1.17869	0.0616289	0.408803	0.827756	1	1	0.219491	0.458296	0.779042	0.652781	2.23367	0.573174	1.10638	1.94002	0.803648	1.21383	1.78211
57	JRCSF_K305A		0.03827	0.0264243	0.01215	0.006	0.0006078	0.7581	0.1674	25	0.006	0.009386	0.007344	0.0101984	0.06546	0.009644	0.1213	0.4296	0.0313602	0.4507			57	JRCSF_K305A		0.673081	0.457904	1.09321	0.0167926	0.00938687	2.07926	0.006696	1	0.000477327	0.850952	1.64358	5.99761	6.95273	0.280594	0.129166	0.184062	0.43064	0.868229	18.6683
58	JRCSF_S306A		0.0436	0.02984	0.01465	0.1051	0.03571	0.08688	25	25	25	0.005506	0.005584	0.001391	0.01211	0.02424	0.8541	5.002	0.0378554	0.5431			58	JRCSF_S306A		0.766823	0.517095	1.31815	0.294151	0.551506	0.238289	1	1	1.98886	0.499184	1.24969	0.818035	1.28625	0.705266	0.909488	2.1431	0.519833	1.04623	1.18378
59	JRCSF_I307A		0.0731374	0.023456	0.004798	0.006	0.000155	0.3414	0.01273	25	0.006	0.02771	0.002786	0.1128	2.407	0.006646	0.03616	0.01352	0.008694	0.05079			59	JRCSF_I307A		1.28632	0.406466	0.431705	0.0167926	0.00239382	0.936369	0.0005092	1	0.000477327	2.51224	0.623502	66.3367	255.656	0.193366	0.038505	0.00579263	0.119386	0.097842	97.1949
60	JRCSF_H308A		0.02719	0.02148	0.01729	0.2226	0.06913	0.3833	25	25	25	0.0102	0.0039879	0.00113166	0.02316	0.02356	1.241	5.625	0.0703003	0.187158			60	JRCSF_H308A		0.478209	0.372225	1.55568	0.623006	1.06764	1.05129	1	1	1.98886	0.924751	0.892485	0.665522	2.4599	0.685482	1.32148	2.41003	0.965368	0.360541	0.665872
61	JRCSF_I309A		0.05547	0.04885	0.01784	0.006	0.0006431	0.7278	0.1124	0.01156	0.006	0.008895	0.007783	0.001397	0.05398	0.005748	0.09813	0.01552	0.00711444	0.008376			61	JRCSF_I309A		0.975589	0.846517	1.60517	0.0167926	0.00993205	1.99616	0.004496	0.0004624	0.000477327	0.806437	1.74182	0.821564	5.7334	0.167239	0.104494	0.00664953	0.0976959	0.0161355	134.889
62	JRCSF_P313A		0.0390469	0.0428467	0.0123938	0.1155	0.02647	0.4245	25	25	25	0.008888	0.00470806	0.0022821	0.01064	0.01274	0.2961	1.049	0.0800355	0.261932			62	JRCSF_P313A		0.686744	0.742487	1.11514	0.323258	0.408803	1.16429	1	1	1.98886	0.805802	1.05366	1.34208	1.13011	0.370672	0.315302	0.449443	1.09905	0.504587	3.97842
63	JRCSF_R315A		0.07474	0.05197	0.04342	0.519	0.06889	0.2128	25	25	25	0.006486	0.006556	0.001401	0.0138	0.01653	1.627	4.818	0.219803	0.6531			63	JRCSF_R315A		1.3145	0.900584	3.90676	1.45256	1.06394	0.583653	1	1	1.98886	0.588033	1.46722	0.823916	1.46575	0.480943	1.73251	2.06427	3.01834	1.25813	1.81359
64	JRCSF_F317A		0.02361	0.02823	0.02009	0.006	0.006	0.2899	0.0816	0.02165	0.006	0.01763	0.00596781	0.00619842	0.05029	0.008794	0.03506	0.214	0.005192	0.08183			64	JRCSF_F317A		0.415245	0.489195	1.80762	0.0167926	0.0926641	0.795118	0.003264	0.000866	0.000477327	1.59837	1.33559	3.64524	5.34148	0.255863	0.0373336	0.0916881	0.0712968	0.157637	133.329
65	JRCSF_Y318A		0.0359	0.04016	0.03041	0.006	0.007003	0.4253	0.1675	0.03192	0.006	0.01677	0.00618942	0.00243402	0.01346	0.02188	0.1011	0.03892	0.0106496	0.3915			65	JRCSF_Y318A		0.631398	0.695929	2.73617	0.0167926	0.108154	1.16648	0.0067	0.0012768	0.000477327	1.5204	1.38518	1.43143	1.42963	0.636602	0.107656	0.0166752	0.146241	0.754186	34.1339
66	JRCSF_T320A		0.0719	0.1025	0.01104	0.01621	0.0361	0.788	3.555	0.1658	0.005042	0.02754	0.008449	0.002935	0.01887	0.007559	1.421	3.518	0.07906	0.493			66	JRCSF_T320A		1.26455	1.77621	0.993335	0.045368	0.557529	2.16127	0.1422	0.006632	0.000401114	2.49683	1.89087	1.72605	2.00425	0.21993	1.51315	1.50728	1.08566	0.949716	17.4961
67	JRCSF_G321A		0.09216	0.03629	0.01738	0.05071	0.03576	0.2998	25	15.16	3.216	0.005278	0.006703	0.002584	0.01521	0.02711	0.549	1.122	0.13038	1.19			67	JRCSF_G321A		1.62088	0.628866	1.56378	0.141926	0.552278	0.822271	1	0.6064	0.255847	0.478513	1.50012	1.51963	1.61551	0.788769	0.584602	0.48072	1.79039	2.29242	1.52284
68	JRCSF_E321InsA		0.06573	0.03704	0.0205	1.268	0.1728	0.5252	25	25	25	0.02603	0.01032	0.001822	0.01658	0.05007	3.393	7.03	0.1792	0.5183			68	JRCSF_E321InsA		1.15604	0.641863	1.84451	3.54884	2.66873	1.44048	1	1	1.98886	2.35993	2.3096	1.0715	1.76102	1.45679	3.61303	3.012	2.46078	0.998454	0.550055
69	JRCSF_I323A		0.03119	0.0310178	0.02436	0.006	0.00256	0.5027	0.08878	0.006	0.006	0.01455	0.006464	0.00428	0.03852	0.01054	0.07271	0.4047	0.0341642	0.4566			69	JRCSF_I323A		0.54856	0.537504	2.19182	0.0167926	0.0395367	1.37877	0.0035512	0.00024	0.000477327	1.31913	1.44663	2.51703	4.09134	0.306663	0.0774252	0.173393	0.469145	0.879595	34.9066
70	JRCSF_G324A		0.01098	0.0391127	0.02333	0.006	0.0005336	0.3147	0.1041	0.007926	0.006	0.1178	0.016046	0.00334695	0.6349	0.01087	0.04881	0.1986	0.0152973	0.212327			70	JRCSF_G324A		0.193113	0.677781	2.09914	0.0167926	0.00824093	0.863138	0.004164	0.00031704	0.000477327	10.68	3.59108	1.96831	67.4349	0.316264	0.0519753	0.08509	0.210063	0.409026	39.065
71	JRCSF_D325A		0.02536	0.05738	0.006412	0.4827	0.09512	0.2991	25	25	5.794	1.502	0.006506	0.001771	10	0.02626	1.222	3.535	0.146374	0.2274			71	JRCSF_D325A		0.446024	0.994333	0.576926	1.35097	1.46903	0.820351	1	1	0.460939	136.174	1.45603	1.04151	1062.13	0.764038	1.30125	1.51457	2.01002	0.438064	1.52058
72	JRCSF_I326A		0.05138	0.09021	0.002383	0.2486	0.08243	0.3785	25	16.81	11.64	0.009694	0.00236096	0.00101277	0.0802	0.04448	1.373	1.285	0.0606861	0.0959276			72	JRCSF_I326A		0.903655	1.56324	0.214413	0.695774	1.27305	1.03812	1	0.6724	0.926014	0.878876	0.52838	0.595603	8.51832	1.29415	1.46204	0.550557	0.833345	0.184795	0.89558
73	JRCSF_R327A		0.08173	0.04573	0.02317	0.01837	0.06259	0.3755	25	1.936	0.1922	0.01991	0.009691	0.002076	0.07869	0.008398	1.343	1.694	0.0671726	0.319			73	JRCSF_R327A		1.43744	0.792451	2.08474	0.0514134	0.966641	1.0299	1	0.07744	0.0152904	1.80508	2.16883	1.22088	8.35794	0.244341	1.43009	0.725793	0.922417	0.614522	3.37278
74	JRCSF_H330A		0.0335148	0.0854529	0.026935	0.1695	0.08171	0.359	25	15.05	1.049	0.02053	0.007094	0.006764	0.003999	10	3.517	3.458	0.04453				74	JRCSF_H330A		0.589448	1.48081	2.42351	0.474391	1.26193	0.984641	1	0.602	0.0834527	1.86129	1.58763	3.97785	0.424748	290.951	3.74508	1.48158	0.611488		1.34167
75	JRCSF_N332A	PNGS	0.0683	0.08864	0.0139	0.03044	0.03362	0.2051	25	25	0.1905	5	0.03962	0.0014835	0.006825	10	2.642	2.906	0.0367628	25			75	JRCSF_N332A	PNGS	1.20124	1.53603	1.25067	0.0851945	0.519228	0.562534	1	1	0.0151551	453.309	8.86689	0.872436	0.724907	290.951	2.81333	1.24507	0.504828	48.1601	1.64235
76	JRCSF_S334A	PNGS	0.01683	0.02116	0.004528	0.09192	0.03567	0.1693	25	25	2.273	4.636	0.01023	0.007469	0.005741	10	0.7037	0.9788	0.1064	25			76	JRCSF_S334A	PNGS	0.296001	0.36668	0.407411	0.257263	0.550888	0.464344	1	1	0.180827	420.308	2.28946	4.39245	0.609772	290.951	0.749334	0.419366	1.46109	48.1601	3.18644
77	JRCSF_Q337A		0.05241	0.03176	0.01252	0.08028	0.04959	0.2556	25	25	12.42	0.006573	0.00400207	0.00124133	0.009243	0.02211	2.802	8.16	0.16161	0.353111			77	JRCSF_Q337A		0.92177	0.550366	1.1265	0.224685	0.765869	0.701042	1	1	0.988067	0.59592	0.895656	0.730013	0.981731	0.643294	2.98371	3.49614	2.21923	0.680235	0.845545
78	JRCSF_N339A	PNGS	0.0532	0.08506	0.01919	0.233	0.1229	0.3173	25	25	1.738	0.005397	0.00340948	0.00139895	0.006748	0.02884	1.956	7.788	0.0978424	7.75081			78	JRCSF_N339A	PNGS	0.935665	1.474	1.72664	0.652113	1.89807	0.870269	1	1	0.138266	0.489302	0.763036	0.82271	0.716729	0.839104	2.08285	3.33676	1.34358	14.9312	0.721782
79	JRCSF_T341A	PNGS	0.04824	0.1006	0.01911	0.1645	0.0739	0.3276	25	25	18.17	0.005795	0.00574571	0.000712434	0.01074	0.01711	1.623	4.141	0.230716	21.2191			79	JRCSF_T341A	PNGS	0.84843	1.74329	1.71944	0.460397	1.14131	0.898519	1	1	1.44551	0.525385	1.28588	0.418976	1.14073	0.497818	1.72825	1.77421	3.16821	40.8765	0.724752
80	JRCSF_K343A		0.08727	0.07602	0.01654	0.2959	0.1194	0.2487	25	25	15.43	0.01814	0.0044289	0.00196539	0.01221	0.02195	1.826	6.541	0.170045	0.699989			80	JRCSF_K343A		1.53488	1.31734	1.4882	0.828156	1.84402	0.682117	1	1	1.22753	1.64461	0.991181	1.15583	1.29687	0.638638	1.94441	2.80249	2.33506	1.34846	0.620581
81	JRCSF_R350A		0.03309	0.04956	0.01618	1.481	0.1308	0.6343	25	25	25	0.02221	0.00487131	0.00173873	0.01175	0.04694	1.351	9.687	0.0960638	0.338948			81	JRCSF_R350A		0.581976	0.858821	1.45581	4.14498	2.02008	1.73971	1	1	1.98886	2.0136	1.09019	1.02253	1.24801	1.36573	1.43861	4.15039	1.31915	0.65295	0.550055
82	JRCSF_S365A		0.02754	0.09116	0.01386	0.2109	0.1147	0.2046	25	25	8.166	0.01464	0.00544721	0.00206558	0.01384	0.03452	2.469	7.495	0.34299	0.706333			82	JRCSF_S365A		0.484365	1.5797	1.24707	0.59026	1.77143	0.561163	1	1	0.649642	1.32729	1.21908	1.21475	1.46999	1.00436	2.62911	3.21123	4.70996	1.36068	0.571384
83	JRCSF_P369A		0.08895	0.02493	0.01079	0.2619	0.1106	0.5031	25	25	1.699	0.01912	0.002299	0.001495	0.01032	0.02311	2.169	4.573	0.11474	0.374806			83	JRCSF_P369A		1.56442	0.43201	0.970841	0.732997	1.70811	1.37987	1	1	0.135163	1.73345	0.514512	0.879195	1.09612	0.672389	2.30966	1.9593	1.57561	0.722027	0.651584
84	JRCSF_V372A		0.03938	0.1672	0.007898	0.3058	0.3945	0.2685	25	25	3.74	0.01289	0.00235781	0.00226306	0.01044	0.01178	0.4988	2.125	0.175234	0.445186			84	JRCSF_V372A		0.692603	2.89739	0.71063	0.855863	6.09266	0.736423	1	1	0.297534	1.16863	0.527674	1.33089	1.10887	0.342741	0.531147	0.910454	2.40633	0.857608	0.813586
85	JRCSF_M373A		0.09195	0.05531	0.02508	0.1416	0.02804	0.2895	25	25	6.788	0.008966	0.00479595	0.000874888	0.01262	0.04768	0.8576	7.591	0.206264	0.489035			85	JRCSF_M373A		1.61719	0.958462	2.2566	0.396306	0.43305	0.794021	1	1	0.540016	0.812874	1.07333	0.514514	1.34041	1.38726	0.913215	3.25236	2.83243	0.942078	0.925451
86	JRCSF_Y384A		0.04539	0.04492	0.02592	0.05487	0.0331	0.6414	1.629	0.6406	0.02731	0.009315	0.00343247	0.00135735	0.01705	0.02879	1.119	4.834	0.141842	0.346717			86	JRCSF_Y384A		0.798305	0.778415	2.33218	0.153568	0.511197	1.75919	0.06516	0.025624	0.00217263	0.844515	0.768182	0.798244	1.81094	0.837649	1.19157	2.07112	1.94778	0.667917	3.30144
87	JRCSF_N386A	PNGS	0.032	0.0380928	0.01006	0.1453	0.02604	0.2051	25	20.03	1.854	0.005576	0.00624896	0.000975823	0.02934	0.09754	1.652	5.519	0.203326	25			87	JRCSF_N386A	PNGS	0.562806	0.660106	0.905159	0.406661	0.402162	0.562534	1	0.8012	0.147494	0.50553	1.39851	0.573873	3.1163	2.83794	1.75913	2.36461	2.79208	48.1601	0.99684
88	JRCSF_S387A		0.03396	0.05673	0.01025	1.025	0.1408	0.3373	25	25	4.677	0.01763	0.00389794	0.000588759	0.01474	0.01765	1.267	2.928	0.162288	0.302404			88	JRCSF_S387A		0.597278	0.983069	0.922254	2.86874	2.17452	0.925123	1	1	0.372076	1.59837	0.872352	0.346244	1.56559	0.513529	1.34916	1.2545	2.22855	0.582551	0.862837
89	JRCSF_T388A	PNGS	0.06077	0.007832	0.006742	0.3958	0.02681	0.7045	18.61	15.57	0.8963	0.0126	0.00396598	0.00163892	0.02045	0.06783	1.413	5.01	0.186505	2.92634			89	JRCSF_T388A	PNGS	1.0688	0.13572	0.606618	1.10775	0.414054	1.93225	0.7444	0.6228	0.0713047	1.14234	0.887579	0.963836	2.17207	1.97352	1.50463	2.14653	2.56109	5.6373	1.61805
90	JRCSF_N392A	PNGS	0.02494	0.03939	0.004807	0.5357	0.08821	0.2311	25	25	14.93	0.01573	0.00877053	0.00175589	0.02332	10	2.711	5.931	0.209349	25			90	JRCSF_N392A	PNGS	0.438637	0.682586	0.432515	1.4993	1.36232	0.633845	1	1	1.18775	1.42611	1.96283	1.03262	2.4769	290.951	2.88681	2.54113	2.87479	48.1601	0.537649
91	JRCSF_S393A		0.05776	0.03434	0.002609	0.6748	0.1648	0.3529	25	25	12.55	0.009572	0.00544112	0.00129428	0.02278	0.04025	2.042	8.526	0.106474	0.753654			91	JRCSF_S393A		1.01586	0.595075	0.234747	1.88861	2.54517	0.96791	1	1	0.998409	0.867815	1.21771	0.761154	2.41954	1.17108	2.17442	3.65296	1.4621	1.45184	0.550055
92	JRCSF_T394A	PNGS	0.02042	0.05865	0.00823	0.6089	0.09057	0.3565	25	25	8.615	0.007802	0.00556795	0.00201559	0.01203	7.402	0.7393	4.888	0.139452	25			92	JRCSF_T394A	PNGS	0.35914	1.01634	0.740502	1.70417	1.39876	0.977784	1	1	0.685362	0.707344	1.2461	1.18535	1.27775	215.362	0.787243	2.09426	1.91497	48.1601	0.701706
93	JRCSF_W395A		0.0458687	0.0403182	0.0233165	1.701	0.2526	0.6307	25	25	5.879	0.005904	0.00454257	0.00180487	0.009315	0.07909	1.278	3.031	0.151656	0.890259			93	JRCSF_W395A		0.806724	0.69867	2.09793	4.76071	3.90116	1.72984	1	1	0.467701	0.535267	1.01662	1.06143	0.989379	2.30113	1.36088	1.29863	2.08255	1.715	0.747362
94	JRCSF_N396A	PNGS	0.04203	0.04564	0.01594	0.2713	0.09439	0.3301	25	25	17.03	0.01078	0.00301011	0.0015384	0.02168	0.02343	1.169	5.549	0.139705	0.852514			94	JRCSF_N396A	PNGS	0.73921	0.790892	1.43422	0.759306	1.45776	0.905376	1	1	1.35481	0.977335	0.673658	0.90472	2.30271	0.681699	1.24481	2.37746	1.91843	1.64229	0.703465
95	JRCSF_N411A	PNGS	0.0562	0.05419	0.02491	0.3137	0.06145	0.3386	25	25	7.341	0.007093	0.00260844	0.000938498	0.00765	0.01128	1.466	3.85	0.086185	0.243515			95	JRCSF_N411A	PNGS	0.988428	0.939054	2.2413	0.877974	0.949035	0.928689	1	1	0.58401	0.643064	0.583764	0.551922	0.812533	0.328193	1.56107	1.64953	1.1835	0.469107	0.715308
96	JRCSF_D412A		0.0484	0.0347	0.01764	0.3309	0.07042	0.2709	25	25	23.69	0.01432	0.00274097	0.000402526	0.01309	0.04448	1.273	4.436	0.140375	0.212524			96	JRCSF_D412A		0.851244	0.601313	1.58718	0.926113	1.08757	0.743006	1	1	1.88465	1.29828	0.613424	0.236722	1.39033	1.29415	1.35555	1.9006	1.92764	0.409407	0.597304
97	JRCSF_I414A		0.0201645	0.0477276	0.0127646	1.675	0.1058	0.1929	25	22.74	11.89	0.004012	0.00359147	0.00116566	0.01652	0.156	2.254	5.991	0.3817	0.793751			97	JRCSF_I414A		0.354647	0.827068	1.1485	4.68794	1.63398	0.529073	1	0.9096	0.945903	0.363735	0.803764	0.685514	1.75465	4.53884	2.40017	2.56684	5.24153	1.52908	0.582509
98	JRCSF_I415A		0.06008	0.09131	0.008446	0.1882	0.08723	0.2596	25	25	20.79	0.007306	0.00403668	0.00122788	0.006483	0.8859	1.014	4.691	0.0760698	0.223313			98	JRCSF_I415A		1.05667	1.5823	0.759937	0.526728	1.34718	0.712013	1	1	1.65394	0.662375	0.903403	0.722108	0.688582	25.7754	1.07976	2.00985	1.04459	0.43019	0.623095
99	JRCSF_P417A		0.06198	0.05394	0.01224	0.5553	0.1481	0.2934	25	25	10.27	0.006367	0.00367403	0.00127799	0.0143	0.7219	1.339	7.29	0.145643	0.623212			99	JRCSF_P417A		1.09008	0.934721	1.10131	1.55416	2.28726	0.804717	1	1	0.817025	0.577244	0.822243	0.751573	1.51885	21.0038	1.42583	3.12339	1.99997	1.20056	0.788229
100	JRCSF_R419A		0.1835	0.2132	0.09142	0.01325	0.2866	0.3323	9.862	1.473	0.09142	0.01087	0.004697	0.001984	0.02082	0.03955	1.511	4.104	0.06171	0.5265			100	JRCSF_R419A		3.22734	3.69452	8.22561	0.0370837	4.42625	0.91141	0.39448	0.05892	0.00727287	0.985494	1.05118	1.16677	2.21136	1.15071	1.60899	1.75835	0.847405	1.01425	1.15361
101	JRCSF_I420A		0.2045	0.0779621	0.04229	0.01828	0.005927	1.856	0.3905	0.01184	0.006	0.1315	0.00798421	0.6708	0.3696	0.01237	0.3555	1.523	0.0654151	0.177791			101	JRCSF_I420A		3.59668	1.351	3.80508	0.0511615	0.0915367	5.09051	0.01562	0.0004736	0.000477327	11.922	1.78685	394.492	39.2565	0.359907	0.378554	0.652528	0.898284	0.342498	26.5975
102	JRCSF_K421A		0.1113	0.0265208	0.00386	0.006	0.01719	0.3008	0.2093	0.01229	0.006	0.03093	0.00708284	0.007553	0.1296	0.01345	0.1056	0.4061	0.0481636	0.17997			102	JRCSF_K421A		1.95751	0.459577	0.347307	0.0167926	0.265483	0.825014	0.008372	0.0004916	0.000477327	2.80417	1.58513	4.44186	13.7653	0.39133	0.112448	0.173993	0.661386	0.346695	21.1463
103	JRCSF_Q422A		0.04148	0.02194	0.01521	0.006	0.01267	0.3199	0.5826	0.07042	0.006	0.01254	0.00744444	0.0034238	0.03211	0.01216	0.815	5.018	0.12265	0.630037			103	JRCSF_Q422A		0.729537	0.380196	1.36853	0.0167926	0.195676	0.8774	0.023304	0.0028168	0.000477327	1.1369	1.66605	2.01351	3.41052	0.353797	0.867852	2.14996	1.68423	1.2137	8.02877
104	JRCSF_I423A		0.06058	0.029768	0.009476	0.006	0.0002389	0.4575	0.08871	0.006	0.006	0.1285	0.00844851	0.7447	1.004	0.005849	0.04127	0.2682	0.0239797	0.154279			104	JRCSF_I423A		1.06546	0.515848	0.852613	0.0167926	0.00368958	1.2548	0.0035484	0.00024	0.000477327	11.65	1.89076	437.952	106.638	0.170177	0.0439463	0.11491	0.32929	0.297204	47.8935
105	JRCSF_I424A		0.01534	0.0273923	0.009974	0.006	0.001835	0.293	0.1307	0.006	0.006	0.01079	0.0044635	0.00914655	0.04079	0.00744	0.04275	0.3044	0.01826	0.282004			105	JRCSF_I424A		0.269795	0.474679	0.897421	0.0167926	0.0283398	0.80362	0.005228	0.00024	0.000477327	0.978241	0.998925	5.37901	4.33245	0.216468	0.0455223	0.13042	0.250747	0.543253	37.3628
106	JRCSF_N425A		0.03737	0.08654	0.01428	1.143	0.04566	0.2463	25	10.28	0.08447	0.009812	0.00415124	0.0018774	0.02071	0.04422	1.865	8.826	0.225768	0.591899			106	JRCSF_N425A		0.657252	1.49964	1.28486	3.19899	0.705174	0.675535	1	0.4112	0.00671997	0.889574	0.929041	1.10408	2.19968	1.28659	1.98594	3.78149	3.10026	1.14024	1.38535
107	JRCSF_V430A		0.04527	0.04682	0.008171	4.134	0.06393	0.2563	25	25	1.086	0.006966	0.0033676	0.00222846	0.01869	0.02721	0.3637	8.11	0.0963939	0.304604			107	JRCSF_V430A		0.796194	0.81134	0.735194	11.5701	0.987336	0.702962	1	1	0.0863962	0.63155	0.753663	1.31054	1.98513	0.791679	0.387286	3.47472	1.32369	0.586791	0.789889
108	JRCSF_K432A		0.06611	0.07565	0.01717	0.01944	0.03355	0.1918	18.84	1.537	0.0139	0.01101	0.00444266	0.00213786	0.01323	0.01325	1.974	2.706	0.2937	0.477487			108	JRCSF_K432A		1.16272	1.31093	1.54489	0.0544081	0.518147	0.526056	0.7536	0.06148	0.00110581	0.998187	0.994261	1.25726	1.4052	0.385511	2.10201	1.15938	4.0331	0.919832	1.56979
109	JRCSF_Y435A		0.05233	0.0256777	0.02202	0.006139	0.006063	0.2859	0.008899	0.01039	0.006	0.005921	0.001873	0.00201166	0.00835	0.005055	0.0172	0.04266	0.03336	0.0865393			109	JRCSF_Y435A		0.920363	0.444967	1.98127	0.0171816	0.0936371	0.784147	0.00035596	0.0004156	0.000477327	0.536809	0.419174	1.18304	0.886883	0.147076	0.0183154	0.0182776	0.458101	0.16671	61.3505
110	JRCSF_I439A		0.04755	0.06499	0.01148	0.2153	0.07962	0.242	25	25	9.928	0.02142	0.00527608	0.0010573	0.02084	0.02408	2.691	4.255	0.104391	0.622608			110	JRCSF_I439A		0.836294	1.12621	1.03292	0.602575	1.22965	0.663741	1	1	0.789817	1.94198	1.18078	0.621789	2.21349	0.700611	2.86551	1.82305	1.4335	1.19939	0.506751
111	JRCSF_T450A	PNGS	0.06959	0.03729	0.01711	1.029	0.1615	0.2574	25	24.32	7.106	0.007125	0.00345812	0.00155175	0.01262	0.03134	1.468	3.261	0.0994403	0.392847			111	JRCSF_T450A	PNGS	1.22393	0.646195	1.53949	2.87993	2.49421	0.705979	1	0.9728	0.565314	0.645966	0.773922	0.912572	1.34041	0.911842	1.5632	1.39717	1.36552	0.756781	0.592089
112	JRCSF_T455A		0.06435	0.05584	0.008605	0.1376	0.03661	0.1413	25	9.379	1.885	0.01946	0.00125479	0.00125695	0.007564	0.02144	0.3648	0.9088	0.0547891	0.22885			112	JRCSF_T455A		1.13177	0.967646	0.774243	0.385111	0.565405	0.387548	1	0.37516	0.14996	1.76428	0.280819	0.739203	0.803399	0.6238	0.388457	0.389374	0.752366	0.440857	1.56747
113	JRCSF_R456A		0.032	0.01913	0.0102915	0.2546	0.1271	4.81	25	25	3.525	0.00372	0.00282772	0.001704	0.0153	0.07406	0.7326	3.844	0.1053	0.1309			113	JRCSF_R456A		0.562806	0.331502	0.925984	0.712566	1.96293	13.1925	1	1	0.28043	0.337262	0.632839	1.00211	1.62507	2.15479	0.780109	1.64696	1.44599	0.252166	0.863036
114	JRCSF_N461A	PNGS	0.02991	0.0232	0.003319	0.2662	0.06959	0.06751	25	25	11.8	0.01898	0.00519142	0.00139603	0.01899	0.03469	0.8141	5.605	0.0769549	0.563369			114	JRCSF_N461A	PNGS	0.526048	0.402031	0.29863	0.745032	1.07475	0.185162	1	1	0.938743	1.72076	1.16183	0.820994	2.01699	1.00931	0.866894	2.40146	1.05675	1.08528	0.679318
115	JRCSF_E462A		0.04761	0.04642	0.00676	0.1911	0.1235	0.3777	25	25	11.88	0.008633	0.00590803	0.00216939	0.01992	0.06859	1.226	3.239	0.13058	0.541285			115	JRCSF_E462A		0.837349	0.804408	0.608238	0.534845	1.90734	1.03593	1	1	0.945107	0.782684	1.32221	1.2758	2.11577	1.99564	1.30551	1.38775	1.79313	1.04273	0.538346
116	JRCSF_S463A	PNGS	0.01894	0.02054	0.005657	0.1705	0.115	0.08699	25	22.82	14.23	0.01222	0.00378571	0.00147217	0.02993	0.07021	0.9808	5.51	0.130113	0.433281			116	JRCSF_S463A	PNGS	0.333111	0.355936	0.508994	0.47719	1.77606	0.23859	1	0.9128	1.13206	1.10789	0.847235	0.865772	3.17897	2.04277	1.0444	2.36075	1.78672	0.834674	0.581273
117	JRCSF_E466A		0.0227	0.05385	0.02541	0.3495	0.04598	0.1994	25	25	5.072	0.006215	0.00498649	0.00174884	nd	0.01741	0.829	5.159	0.0798916	0.405911			117	JRCSF_E466A		0.39924	0.933162	2.28629	0.97817	0.710116	0.546901	1	1	0.4035	0.563463	1.11597	1.02848		0.506546	0.88276	2.21037	1.09708	0.781948	1.38531
118	JRCSF_I467A		0.02499	0.02463	0.0060263	2.336	0.1238	0.367	25	25	2.482	0.01064	0.00313801	0.00172917	nd	0.04945	0.3014	1.197	0.05613	0.1433			118	JRCSF_I467A		0.439516	0.426811	0.542223	6.53792	1.91197	1.00658	1	1	0.197454	0.964642	0.702282	1.01691		1.43875	0.320946	0.512853	0.77078	0.276053	2.16007
119	JRCSF_F468A		0.03275	0.02524	0.015957	4.144	0.2402	0.6423	25	25	18.71	0.01371	0.00656528	0.000717071	nd	0.02547	0.1608	1.179	0.0728521	0.295929			119	JRCSF_F468A		0.575997	0.437382	1.43575	11.5981	3.70965	1.76166	1	1	1.48846	1.24297	1.4693	0.421703		0.741053	0.171228	0.505141	1.00041	0.570077	0.586166
120	JRCSF_P470A		0.01972	0.01823	0.01294	0.8635	0.2199	0.2348	25	0.9406	0.07489	0.0109	0.002006	0.0008463	nd	0.03342	0.4018	1.606	0.03902	0.1813			120	JRCSF_P470A		0.346829	0.315906	1.16429	2.41674	3.39614	0.643993	1	0.037624	0.00595784	0.988214	0.44894	0.497702		0.97236	0.427856	0.688089	0.535825	0.349257	17.9167
121	JRCSF_G471A		0.01198	0.07977	0.01863	0.3745	0.1427	0.2299	25	25	25	0.01073	0.00525864	0.000804576	nd	0.0481	0.9578	4.729	0.1418	0.648659			121	JRCSF_G471A		0.2107	1.38233	1.67625	1.04814	2.20386	0.630554	1	1	1.98886	0.972801	1.17688	0.473164		1.39948	1.01991	2.02614	1.94721	1.24958	0.69023
122	JRCSF_D474A		0.02603	0.1115	0.01959	4.184	0.1412	0.5255	25	25	4.08	0.006117	0.00508149	0.00145297	nd	0.05808	1.42	6.165	0.154077	0.101219			122	JRCSF_D474A		0.457807	1.93217	1.76263	11.71	2.18069	1.44131	1	1	0.324582	0.554578	1.13723	0.854479		1.68985	1.51209	2.64139	2.11579	0.194989	0.814286
123	JRCSF_M475A		0.0276785	0.0235364	0.00684405	3.719	0.03049	0.2472	25	25	25	0.02165	0.00512174	0.00108604	nd	0.02656	1.387	2.376	0.121217	0.275145			123	JRCSF_M475A		0.486801	0.40786	0.6158	10.4086	0.470888	0.678003	1	1	1.98886	1.96283	1.14624	0.63869		0.772767	1.47695	1.01799	1.66456	0.530041	1.30993
124	JRCSF_W479A		0.01329	0.01984	0.0251977	2.009	0.1141	0.1912	25	6.103	0.05611	0.008791	0.00396889	0.000548725	nd	0.06338	1.646	8.145	0.09639	0.481495			124	JRCSF_W479A		0.23374	0.343806	2.26719	5.62273	1.76216	0.52441	1	0.24412	0.0044638	0.797008	0.88823	0.322701		1.84405	1.75274	3.48972	1.32363	0.927554	1.47292
125	JRCSF_R480A		0.04123	0.0337962	0.01541	1.266	0.1094	0.3716	25	25	10.52	0.01596	0.00598505	0.000634208	0.019	0.0884	1.059	2.962	0.0482872	0.372482			125	JRCSF_R480A		0.72514	0.585652	1.38653	3.54324	1.68958	1.0192	1	1	0.836913	1.44696	1.33944	0.372972	2.01806	2.57201	1.12768	1.26907	0.663082	0.717549	0.789889
126	JRCSF_V506A		0.02416	0.0244505	0.0255829	0.02899	0.006	0.6152	17.2	2.499	0.4216	0.04103	0.0035342	0.001015	nd	0.01351	0.009465	0.02008	0.003559	0.1217			126	JRCSF_V506A		0.424918	0.4237	2.30184	0.0811363	0.0926641	1.68733	0.688	0.09996	0.0335402	3.71985	0.790949	0.596913		0.393075	0.0100788	0.00860326	0.0488724	0.234443	5.17668

## Sheet: Fig 3B
Spearman correlation coefficients
Spearman correlation coefficients
	N49P7	N6	VRC07-523	Cd4IgG2	b12	VRC01	b6	1-79	447-52	PGT121	PGT128	PGT145	PGT130	PGT135	2F5	4E10	10E8	2G12	plasma
N49P7	1	0.288279	0.304796	-0.131293	0.0647082	0.277936	0.00829606	0.0516847	-0.0262889	0.041392	-0.00431647	0.134182	-0.0839422	-0.0695116	0.0923766	-0.0170231	0.0519116	0.130615	-0.0293698
N6	0.288279	1	0.295275	0.011155	0.312139	0.0971971	0.265505	0.169061	0.171804	0.016399	0.0100877	-0.118512	-0.0978305	0.0809432	0.259357	0.23051	0.196622	0.216163	0.21255
VRC07-523	0.304796	0.295275	1	-0.169215	0.0786234	0.317259	-0.0744582	-0.119349	-0.0488213	-0.0248438	0.0753248	0.0127836	-0.107449	-0.0768024	-0.0253709	-0.0116356	-0.0616712	0.0861608	-0.0692796
Cd4IgG2	-0.131293	0.011155	-0.169215	1	0.678039	-0.0413477	0.647554	0.648571	0.668895	-0.208576	-0.236031	-0.386423	-0.364594	0.518485	0.323562	0.389009	0.462072	0.132215	0.559891
b12	0.0647082	0.312139	0.0786234	0.678039	1	0.0320352	0.657712	0.625019	0.625779	-0.126095	-0.192603	-0.313705	-0.260031	0.524118	0.442962	0.466984	0.439883	0.248254	0.639505
VRC01	0.277936	0.0971971	0.317259	-0.0413477	0.0320352	1	-0.209394	-0.0556121	-0.107184	0.269684	0.0709952	0.136313	0.147638	0.00151742	-0.114669	-0.0792385	-0.131673	-0.118301	-0.0606057
b6	0.00829606	0.265505	-0.0744582	0.647554	0.657712	-0.209394	1	0.741968	0.736089	-0.235331	-0.150819	-0.45808	-0.379687	0.492553	0.513832	0.464698	0.460842	0.354989	0.707198
1-79	0.0516847	0.169061	-0.119349	0.648571	0.625019	-0.0556121	0.741968	1	0.778666	-0.19414	-0.104003	-0.350887	-0.357579	0.396858	0.3878	0.419132	0.470413	0.314739	0.635006
447-52	-0.0262889	0.171804	-0.0488213	0.668895	0.625779	-0.107184	0.736089	0.778666	1	-0.234999	-0.116403	-0.373921	-0.308306	0.418283	0.346603	0.376377	0.455551	0.282728	0.659913
PGT121	0.041392	0.016399	-0.0248438	-0.208576	-0.126095	0.269684	-0.235331	-0.19414	-0.234999	1	0.314631	0.307012	0.266971	-0.130885	0.0446841	-0.108173	-0.130988	-0.144301	-0.154691
PGT128	-0.00431647	0.0100877	0.0753248	-0.236031	-0.192603	0.0709952	-0.150819	-0.104003	-0.116403	0.314631	1	0.288521	0.303166	-0.0914197	0.169977	0.0790222	0.0616681	0.305776	-0.192702
PGT145	0.134182	-0.118512	0.0127836	-0.386423	-0.313705	0.136313	-0.45808	-0.350887	-0.373921	0.307012	0.288521	1	0.347777	-0.201587	-0.166286	-0.17019	-0.174652	-0.0826261	-0.443423
PGT130	-0.0839422	-0.0978305	-0.107449	-0.364594	-0.260031	0.147638	-0.379687	-0.357579	-0.308306	0.266971	0.303166	0.347777	1	-0.14325	-0.0433616	0.0238357	-0.116335	-0.135004	-0.329171
PGT135	-0.0695116	0.0809432	-0.0768024	0.518485	0.524118	0.00151742	0.492553	0.396858	0.418283	-0.130885	-0.0914197	-0.201587	-0.14325	1	0.384031	0.440242	0.328573	0.383495	0.496734
2F5	0.0923766	0.259357	-0.0253709	0.323562	0.442962	-0.114669	0.513832	0.3878	0.346603	0.0446841	0.169977	-0.166286	-0.0433616	0.384031	1	0.769495	0.618889	0.453114	0.370854
4E10	-0.0170231	0.23051	-0.0116356	0.389009	0.466984	-0.0792385	0.464698	0.419132	0.376377	-0.108173	0.0790222	-0.17019	0.0238357	0.440242	0.769495	1	0.636527	0.436354	0.423529
10E8	0.0519116	0.196622	-0.0616712	0.462072	0.439883	-0.131673	0.460842	0.470413	0.455551	-0.130988	0.0616681	-0.174652	-0.116335	0.328573	0.618889	0.636527	1	0.471856	0.429116
2G12	0.130615	0.216163	0.0861608	0.132215	0.248254	-0.118301	0.354989	0.314739	0.282728	-0.144301	0.305776	-0.0826261	-0.135004	0.383495	0.453114	0.436354	0.471856	1	0.291916
plasma	-0.0293698	0.21255	-0.0692796	0.559891	0.639505	-0.0606057	0.707198	0.635006	0.659913	-0.154691	-0.192702	-0.443423	-0.329171	0.496734	0.370854	0.423529	0.429116	0.291916	1
corresponding p-values
	N49P7	N6	VRC07-523	Cd4IgG2	b12	VRC01	b6	1-79	447-52	PGT121	PGT128	PGT145	PGT130	PGT135	2F5	4E10	10E8	2G12	plasma
N49P7	0	0.00106239	0.000520104	-1e-17	-1e-17	0.00162681	-1e-17	-1e-17	-1e-17	-1e-17	-1e-17	-1e-17	-1e-17	-1e-17	-1e-17	-1e-17	-1e-17	-1e-17	-1e-17
N6	0.00106239	0	0.00078911	-1e-17	0.000373462	-1e-17	0.00265841	-1e-17	-1e-17	-1e-17	-1e-17	-1e-17	-1e-17	-1e-17	0.00336126	0.00970352	0.0273369	0.0158961	0.016873
VRC07-523	0.000520104	0.00078911	0	-1e-17	-1e-17	0.000278702	-1e-17	-1e-17	-1e-17	-1e-17	-1e-17	-1e-17	-1e-17	-1e-17	-1e-17	-1e-17	-1e-17	-1e-17	-1e-17
Cd4IgG2	-1e-17	-1e-17	-1e-17	0	0	-1e-17	2.22045e-16	0	0	0.0186108	0.00755145	7.21363e-06	4.92897e-05	4.26853e-10	0.000206742	6.74078e-06	4.53834e-08	-1e-17	7.73115e-12
b12	-1e-17	0.000373462	-1e-17	0	0	-1e-17	0	3.9968e-15	4.66294e-15	-1e-17	0.0300505	0.000328884	0.00445952	2.55231e-10	1.83847e-07	3.54597e-08	2.28509e-07	0.00543424	4.44089e-16
VRC01	0.00162681	-1e-17	0.000278702	-1e-17	-1e-17	0	0.0181437	-1e-17	-1e-17	0.00216831	-1e-17	-1e-17	-1e-17	-1e-17	-1e-17	-1e-17	-1e-17	-1e-17	-1e-17
b6	-1e-17	0.00265841	-1e-17	2.22045e-16	0	0.0181437	0	0	0	0.0077371	-1e-17	6.12203e-08	2.23048e-05	4.05115e-09	6.48252e-10	4.21656e-08	4.97887e-08	5.22068e-05	0
1-79	-1e-17	-1e-17	-1e-17	0	3.9968e-15	-1e-17	0	0	0	0.0287373	-1e-17	5.24194e-05	7.03169e-05	3.85045e-06	6.64845e-06	1.03587e-06	2.39814e-08	0.000370549	1.11022e-15
447-52	-1e-17	-1e-17	-1e-17	0	4.66294e-15	-1e-17	0	0	0	0.00807862	-1e-17	1.61097e-05	0.000720116	1.09483e-06	7.01426e-05	1.51898e-05	8.32859e-08	0.00153228	0
PGT121	-1e-17	-1e-17	-1e-17	0.0186108	-1e-17	0.00216831	0.0077371	0.0287373	0.00807862	0	0.000315059	0.000446725	0.00347325	-1e-17	-1e-17	-1e-17	-1e-17	-1e-17	-1e-17
PGT128	-1e-17	-1e-17	-1e-17	0.00755145	0.0300505	-1e-17	-1e-17	-1e-17	-1e-17	0.000315059	0	0.00100344	0.000846673	-1e-17	-1e-17	-1e-17	-1e-17	0.000553165	0.0299647
PGT145	-1e-17	-1e-17	-1e-17	7.21363e-06	0.000328884	-1e-17	6.12203e-08	5.24194e-05	1.61097e-05	0.000446725	0.00100344	0	0.000113955	0.0230444	-1e-17	-1e-17	0.0495429	-1e-17	1.77917e-07
PGT130	-1e-17	-1e-17	-1e-17	4.92897e-05	0.00445952	-1e-17	2.23048e-05	7.03169e-05	0.000720116	0.00347325	0.000846673	0.000113955	0	-1e-17	-1e-17	-1e-17	-1e-17	-1e-17	0.000273037
PGT135	-1e-17	-1e-17	-1e-17	4.26853e-10	2.55231e-10	-1e-17	4.05115e-09	3.85045e-06	1.09483e-06	-1e-17	-1e-17	0.0230444	-1e-17	0	8.30521e-06	2.4909e-07	0.000162281	1.10023e-05	2.85435e-09
2F5	-1e-17	0.00336126	-1e-17	0.000206742	1.83847e-07	-1e-17	6.48252e-10	6.64845e-06	7.01426e-05	-1e-17	-1e-17	-1e-17	-1e-17	8.30521e-06	0	0	8.88178e-15	1.26185e-07	1.77017e-05
4E10	-1e-17	0.00970352	-1e-17	6.74078e-06	3.54597e-08	-1e-17	4.21656e-08	1.03587e-06	1.51898e-05	-1e-17	-1e-17	-1e-17	-1e-17	2.4909e-07	0	0	1.11022e-15	4.5301e-07	7.75912e-07
10E8	-1e-17	0.0273369	-1e-17	4.53834e-08	2.28509e-07	-1e-17	4.97887e-08	2.39814e-08	8.32859e-08	-1e-17	-1e-17	0.0495429	-1e-17	0.000162281	8.88178e-15	1.11022e-15	0	3.16416e-08	4.80805e-07
2G12	-1e-17	0.0158961	-1e-17	-1e-17	0.00543424	-1e-17	5.22068e-05	0.000370549	0.00153228	-1e-17	0.000553165	-1e-17	-1e-17	1.10023e-05	1.26185e-07	4.5301e-07	3.16416e-08	0	0.00100302
plasma	-1e-17	0.016873	-1e-17	7.73115e-12	4.44089e-16	-1e-17	0	1.11022e-15	0	-1e-17	0.0299647	1.77917e-07	0.000273037	2.85435e-09	1.77017e-05	7.75912e-07	4.80805e-07	0.00100302	0

## Sheet: Fig 4B
Table of normalized mean fluorescence intensity (MFI) values from mAb 17b binding
sCD4 [μM]	JR-CSF_ΔV1V2	JR-CSF wt	JR-CSF_N197K	JR-CSF_T303I	JR-CSF_W112A	JR-CSF_V127A	JR-CSF_N156A	JR-CSF_D167A	JR-CSF_E172A	JR-CSF_Y173A	JR-CSF_F176A	JR-CSF_Y177A	JR-CSF_S199A	JR-CSF_T202A	JR-CSF_F210A	JR-CSF_N301A	JR-CSF_T303A	JR-CSF_K305A	JR-CSF_I307A	JR-CSF_H308A	JR-CSF_I309A	JR-CSF_F317A	JR-CSF_Y318A	JR-CSF_T320A	JR-CSF_I323A	JR-CSF_G324A	JR-CSF_N332A	JR-CSF_Y384A	JR-CSF_I420A	JR-CSF_K421A	JR-CSF_Q422A	JR-CSF_I423A	JR-CSF_I424A	JR-CSF_Y435A	JR-CSF_P470A
80	1	1	0.992691	1	1	0.950662	0.984011	1	1	1	1	1	1	0.969903	0.996636	1	0.929627	0.978164	0.978977	1	1	1	1	0.974466	0.94569	1	1	1	0.935739	0.977246	1	1	0.955069	0.95721	1
20	0.983763	0.584538	1	0.979333	0.851619	1	1	0.976741	0.636441	0.861697	0.946315	0.941807	0.997214	0.973343	1	0.958116	1	1	1	0.449369	0.969802	0.988094	0.922866	1	1	0.960307	0.802284	0.712277	1	1	0.967789	0.990449	1	1	0.644986
5	0.946121	0.197987	0.909855	0.681912	0.566272	0.914779	0.912951	0.944914	0.305418	0.532683	0.926794	0.820434	0.931284	1	0.908061	0.974282	0.97576	0.935366	0.907899	0.178424	0.974243	0.942455	0.9007	0.94184	0.988362	0.959444	0.455897	0.491165	0.995057	0.949074	0.888871	0.948151	0.931627	0.940293	0.492096
1.25	0.898886	0.097334	0.643075	0.308114	0.377943	0.715183	0.795701	0.663361	0.175272	0.356529	0.838946	0.857844	0.593277	0.842635	0.526853	0.800867	0.792791	0.75369	0.945941	0.094768	0.91207	0.877964	0.702988	0.753883	0.837846	0.836051	0.199939	0.357017	0.68199	0.804963	0.68755	0.874471	0.775347	0.705443	0.380669
0.3125	0.854602	0.057822	0.401876	0.152664	0.255243	0.490917	0.594955	0.357326	0.135663	0.264813	0.760859	0.719012	0.348129	0.617336	0.31943	0.564259	0.492533	0.553673	0.870858	0.064178	0.777067	0.759897	0.53808	0.477268	0.605865	0.601346	0.124071	0.263577	0.365629	0.556832	0.43147	0.82808	0.599531	0.483531	0.297746
0.078125	0.827294	0.046472	0.231331	0.092461	0.152518	0.347387	0.436845	0.18105	0.103975	0.199301	0.638848	0.576025	0.18284	0.403216	0.183765	0.313689	0.303308	0.383352	0.69066	0.051192	0.555023	0.5823	0.390017	0.297113	0.421212	0.463284	0.084221	0.141456	0.218982	0.352042	0.263972	0.574294	0.367064	0.232759	0.214822
0	0.499594	0.018739	0.115605	0.035762	0.003424	0.217313	0.271629	0.072347	0.046824	0.136701	0.521718	0.317483	0.053208	0.143521	0.028479	0.17775	0.128157	0.181588	0.460406	0.019478	0.325873	0.358071	0.233975	0.129726	0.210955	0.248425	0.049812	0.029975	0.006591	0.119081	0.048478	0.141766	0.015628	0.003284	0.118943
AUC on log x-scale for 17b binding
	Baseline	Area
JR-CSF WT	0	0.9068
JR-CSF_N332A	0	1.335
JR-CSF_P470A	0	1.601
JR-CSF_W112A	0	1.643
JR-CSF_Y173A	0	1.719
JR-CSF_S199A	0	2.178
JR-CSF_D167A	0	2.228
JR-CSF_I420A	0	2.266
JR-CSF_N197K	0	2.291
JR-CSF_Q422A	0	2.298
JR-CSF_Y435A	0	2.331
JR-CSF_T320A	0	2.471
JR-CSF_V127A	0	2.511
JR-CSF_T303A	0	2.513
JR-CSF_Y318A	0	2.531
JR-CSF_I424A	0	2.541
JR-CSF_N301A	0	2.586
JR-CSF_K421A	0	2.589
JR-CSF_K305A	0	2.601
JR-CSF_T202A	0	2.708
JR-CSF_N156A	0	2.721
JR-CSF_I323A	0	2.746
JR-CSF_G324A	0	2.767
JR-CSF_Y177A	0	2.871
JR-CSF_I423A	0	2.966
JR-CSF_F317A	0	3.032
JR-CSF_I309A	0	3.034
JR-CSF_F176A	0	3.094
JR-CSF_I307A	0	3.246

## Sheet: Fig 4C
Correlating mAb 17b binding and neutralization activity
JR-CSF Env	17b binding at 0.3125 µM sCD4 (normalized MFI)	17b IC50(µg/ml)
WT	0.057822	2.98733
N156A	0.594955	0.0290293
Y177A	0.719012	0.018815
N197K	0.401876	0.128597
S199A	0.348129	2.63
T202A	0.617336	0.068715
N301A	0.564259	0.16852
T303A	0.492533	0.087645
K305A	0.553673	0.0184194
I307A	0.870858	0.06733
I309A	0.777067	0.02874
Y318A	0.53808	0.13369
I323A	0.605865	0.0187677
G324A	0.601346	0.0814067
N332A	0.124071	25
K421A	0.556832	0.22032

## Sheet: Fig 5A
IC50 table from pseudovirus inhibition assays																																						corresponding IC50 ratio (mut/wt) table
	Antibodies (µg/ml)													DARPins (µM)						Antibodies (µg/ml)																		Antibodies (µg/ml)
JR-CSF Env	PGV04	1F7	3BNC117	NIH45-46	1NC9	BG18	PG9	PGDM1400	PGT151	17b	1-79	447-52D	PGT128	bnD.1	bnD.2	bnD.3	bnD.4	bnD.8	bnD.9	N49P7	N6	VRC07-523	Cd4IgG2	b12	VRC01	b6	PGT121	PGT145	PGT130	PGT135	PG16	2F5	4E10	10E8	2G12		JR-CSF Env	PGV04	1F7	3BNC117	NIH45-46	1NC9	BG18	PG9	PGDM1400	PGT151	17b	1-79	447-52D
wt	0.0900911	25	0.02309	0.07246	0.0978763	0.008687	0.004834	0.0162855	0.0301764	2.98733	24.402	12.57	0.00769415	0.576014	0.451972	0.225367	0.6422	0.0722117	2.899	0.056858	0.057707	0.0111141	0.3573	0.06475	0.3646	25	0.01103	0.00170042	0.009415	0.03437	0.001709	0.9391	2.334	0.0728223	0.519102		wt	1	1	1	1	1	1	1	1	1	1	1	1
L125A	0.278	0.03948	0.05206	0.1573	0.111	0.007419	0.0123	0.01743	0.02437	0.0064145	0.0141281	0.006	0.0164575	0.01347	0.103922	0.025371	0.0158707	0.0018185	0.0313133	0.08457	0.0502361	0.008216	0.006	0.001384	0.4436	0.149	0.02998	0.00323612	0.1428	0.01482	0.001325	0.1049	0.5875	0.0252887	0.2161		L125A	3.08577	0.0015792	2.25466	2.17085	1.13408	0.854035	2.54448	1.07028	0.807584	0.00214723	0.000578975	0.000477327
N156A	1.281	0.09368	0.07193	0.08162	0.08031	0.006142	0.1335	1.594	0.03873	0.0290293	0.0037995	0.006	0.0114625	0.07282	0.04558	0.016134	0.028489	0.000498267	0.0818125	0.02543	0.0212918	0.02293	0.006	0.006665	0.3702	0.4402	0.05463	0.006249	0.002368	0.003297	13.36	0.4085	0.06079	0.00750597	0.2369		N156A	14.2189	0.0037472	3.1152	1.12641	0.820526	0.707033	27.6169	97.8788	1.28345	0.00971747	0.000155704	0.000477327
Y177A	2.374	0.07052	0.05874	0.4776	0.0913	0.02285	0.04216	0.08187	0.01361	0.018815	0.006	0.006	0.022166	0.001661	0.0212196	0.0121955	0.015954	0.000130955	0.012685	0.06172	0.0354467	0.01178	0.006	0.004533	0.4184	0.0103	0.02702	0.0137355	0.0962	0.005434	0.005043	0.03463	0.05002	0.007641	0.4464		Y177A	26.3511	0.0028208	2.54396	6.59122	0.93281	2.63037	8.72156	5.02719	0.451014	0.00629826	0.000245881	0.000477327
N197K	0.04339	0.148	0.009496	0.06008	0.04024	0.009221	0.0162	0.02559	0.04809	0.128597	0.099126	0.004618	0.01531	0.03965	0.106679	0.05593	0.07248	0.001203	0.206617	0.006063	0.00423315	0.002063	0.0266	0.009763	0.101	7.911	0.03518	0.004806	0.02417	0.01746	0.002451	3.386	7.935	0.1853	0.2244		N197K	0.481624	0.00592	0.41126	0.829147	0.411131	1.06147	3.35126	1.57134	1.59363	0.0430473	0.00406221	0.000367383
S199A	0.0278	0.2038	0.003218	0.04345	0.03054	0.01128	0.005672	0.004638	0.01487	2.63	0.0566475	0.009861	0.0220565	0.0444	0.170117	0.0596	0.116737	0.008303	0.480733	0.01232	0.0141637	0.001092	0.02025	0.00603	0.03651	6.581	0.01848	0.003734	0.02749	0.03953	0.001885	3.631	7.455	0.229889	0.3108		S199A	0.308577	0.008152	0.139368	0.599641	0.312027	1.29849	1.17336	0.284794	0.492769	0.880384	0.00232143	0.000784487
T202A	0.8168	0.1558	0.08122	0.266	0.1662	0.01829	0.03492	0.02794	0.0347	0.068715	0.02902	0.006	0.0109475	0.04962	0.07007	0.063165	0.05498	0.011855	0.292587	0.0676	0.0659585	0.02822	0.006	0.002902	0.6648	0.2377	0.02049	0.005954	0.05972	0.02279	0.001597	0.3714	1.345	0.0500651	0.3949		T202A	9.06638	0.006232	3.51754	3.67099	1.69806	2.10544	7.22383	1.71564	1.1499	0.0230021	0.00118925	0.000477327
N301A	0.02007	0.02309	0.03692	0.1644	0.06002	0.009969	0.009224	0.01566	0.08934	0.16852	0.005639	0.006	0.0960585	0.1348	0.127863	0.0299167	0.0273923	0.00209737	0.13433	0.02468	0.02185	0.002637	0.008064	0.01134	0.4023	0.5706	0.02697	0.00200918	10	0.01281	0.0003793	0.9265	3.646	0.0866925	0.5585		N301A	0.222775	0.0009236	1.59896	2.26884	0.613223	1.14758	1.90815	0.961594	2.96059	0.0564115	0.000231088	0.000477327
T303A	0.06417	0.2048	0.005865	0.01661	0.04024	0.00782	0.01704	0.02015	0.0625	0.087645	0.0325	0.006	0.107155	0.05151	0.047369	0.023355	0.027838	0.0027455	0.2525	0.02974	0.0219291	0.006765	0.006	0.004112	0.1793	0.598	0.007757	0.00187122	10	0.004754	0.001345	1.34	5.341	0.0491601	0.311916		T303A	0.712279	0.008192	0.254006	0.22923	0.411131	0.900196	3.52503	1.2373	2.07115	0.0293389	0.00133186	0.000477327
K305A	0.06036	0.02846	0.09028	0.2385	0.1208	0.01177	0.2466	0.07629	0.09883	0.0184194	25	0.006	0.013977	0.007865	0.0662923	0.04155	0.0321413	0.0045545	0.0807767	0.03827	0.0264243	0.01215	0.006	0.0006078	0.7581	0.1674	0.009386	0.0101984	0.06546	0.009644	0.0185	0.1213	0.4296	0.0313602	0.4507		K305A	0.669989	0.0011384	3.90992	3.29147	1.23421	1.3549	51.0137	4.68455	3.27507	0.00616585	1.02451	0.000477327
I307A	10.16	0.00156	0.138	3.967	0.1627	0.01221	0.8911	6.511	0.06471	0.06733	25	0.006	0.088893	0.001404	0.0437166	0.00298547	0.0113354	0.0006514	0.0554738	0.0731374	0.023456	0.004798	0.006	0.000155	0.3414	0.01273	0.02771	0.1128	2.407	0.006646	25	0.03616	0.01352	0.008694	0.05079		I307A	112.775	6.24e-05	5.97661	54.7474	1.6623	1.40555	184.34	399.805	2.14439	0.0225385	1.02451	0.000477327
I309A	1.646	0.0005588	0.01385	0.3103	0.08731	0.008293	0.00778	0.0368	0.0346	0.02874	0.009036	0.006	0.0103565	0.126459	1.8989	0.25567	0.0289418	0.0005537	0.0881975	0.05547	0.04885	0.01784	0.006	0.0006431	0.7278	0.1124	0.008895	0.001397	0.05398	0.005748	0.0005251	0.09813	0.01552	0.00711444	0.008376		I309A	18.2704	2.2352e-05	0.599827	4.28236	0.892045	0.954645	1.60943	2.25969	1.14659	0.00962062	0.000370298	0.000477327
Y318A	1.189	0.05783	0.141	0.259	0.1228	0.004353	0.01683	0.02136	0.09796	0.13369	0.030425	0.006	0.0108447	0.391256	5.10472	3.15774	3.524	0.0045848	0.160425	0.0359	0.04016	0.03041	0.006	0.007003	0.4253	0.1675	0.01677	0.00243402	0.01346	0.02188	0.004887	0.1011	0.03892	0.0106496	0.3915		Y318A	13.1978	0.0023132	6.10654	3.57439	1.25465	0.501094	3.48159	1.3116	3.24624	0.0447523	0.00124682	0.000477327
I323A	0.2819	0.03976	0.06807	0.1909	0.08353	0.008736	0.02536	0.03468	0.06572	0.0187677	0.006	0.006	0.012417	0.002798	0.0395138	0.027535	0.0276267	0.0031025	0.175567	0.03119	0.0310178	0.02436	0.006	0.00256	0.5027	0.08878	0.01455	0.00428	0.03852	0.01054	0.004186	0.07271	0.4047	0.0341642	0.4566		I323A	3.12906	0.0015904	2.94803	2.63456	0.853424	1.00564	5.24617	2.12951	2.17786	0.00628244	0.000245881	0.000477327
G324A	0.268	0.02741	0.08616	0.2739	0.06099	0.01033	0.01312	0.02405	0.03057	0.0814067	0.005469	0.006	0.023753	0.008091	0.0266021	0.0265313	0.0182067	0.00248443	0.0758047	0.01098	0.0391127	0.02333	0.006	0.0005336	0.3147	0.1041	0.1178	0.00334695	0.6349	0.01087	0.0006366	0.04881	0.1986	0.0152973	0.212327		G324A	2.97477	0.0010964	3.73149	3.78002	0.623134	1.18913	2.71411	1.47678	1.01304	0.0272506	0.000224121	0.000477327
I420A	1.703	0.1955	0.1922	2.586	0.2735	0.01268	0.1103	4.074	0.02329	21.795	0.01749	0.006	0.0171271	1.254	0.551147	0.13895	0.6092	0.019745	0.438267	0.2045	0.0779621	0.04229	0.01828	0.005927	1.856	0.3905	0.1315	0.6708	0.3696	0.01237	0.1311	0.3555	1.523	0.0654151	0.177791		I420A	18.9031	0.00782	8.32395	35.6887	2.79434	1.45965	22.8175	250.162	0.771795	7.2958	0.000716745	0.000477327
K421A	0.7306	0.03817	0.07931	0.2627	0.08798	0.01487	0.04319	0.01811	0.02276	0.22032	0.0174815	0.006	0.0121314	0.05351	0.3461	0.032945	0.0904667	0.0008289	0.428933	0.1113	0.0265208	0.00386	0.006	0.01719	0.3008	0.2093	0.03093	0.007553	0.1296	0.01345	0.01732	0.1056	0.4061	0.0481636	0.17997		K421A	8.10957	0.0015268	3.43482	3.62545	0.89889	1.71175	8.93463	1.11204	0.754231	0.0737514	0.000716396	0.000477327
I423A	25	0.02239	0.113	10	0.1442	0.01373	0.9122	5.114	0.06218	1.0962	0.006	0.006	0.0285093	0.09423	0.0653418	0.049415	0.0107867	0.1871	0.572067	0.06058	0.029768	0.009476	0.006	0.0002389	0.4575	0.08871	0.1285	0.7447	1.004	0.005849	0.07847	0.04127	0.2682	0.0239797	0.154279		I423A	277.497	0.0008956	4.89389	138.007	1.47329	1.58052	188.705	314.023	2.06055	0.366949	0.000245881	0.000477327
I424A	0.5241	0.03892	0.07285	0.2933	0.09677	0.007696	0.05047	0.03873	0.02689	4.2385	0.006	0.006	0.0106718	0.08383	0.2196	0.0863	0.337867	0.01694	0.461333	0.01534	0.0273923	0.009974	0.006	0.001835	0.293	0.1307	0.01079	0.00914655	0.04079	0.00744	0.00309	0.04275	0.3044	0.01826	0.282004		I424A	5.81745	0.0015568	3.15505	4.04775	0.988697	0.885921	10.4406	2.3782	0.891093	1.41882	0.000245881	0.000477327
Y435A	1.239	0.03525	0.06789	0.09164	0.1163	0.007334	0.0415	0.02354	0.01163	6.2505	0.0085665	0.006	0.0064565	0.2064	0.192589	0.1539	0.266267	0.01436	0.684833	0.05233	0.0256777	0.02202	0.006139	0.006063	0.2859	0.008899	0.005921	0.00201166	0.00835	0.005055	0.0005433	0.0172	0.04266	0.03336	0.0865393		Y435A	13.7528	0.00141	2.94023	1.2647	1.18823	0.84425	8.58502	1.44546	0.3854	2.09233	0.000351057	0.000477327
																																					median IC50 ratio over all mutants	8.10957	0.0015792	3.1152	3.57439	0.93281	1.14758	7.22383	1.71564	1.1499	0.0293389	0.000578975	0.000477327
																																					SENSE-19 score: log (median IC50 ratio over all mutants)	0.908998	-2.80156	0.493486	0.553201	-0.0302067	0.0597818	0.858768	0.234427	0.0606617	-1.53256	-3.23734	-3.32118
[truncated: 25 more columns]

## Sheet: Fig 5B
Spearman correlation coefficients
	PGV04	1F7	3BNC117	NIH45-46	1NC9	BG18	PG9	PGDM1400	PGT151	17b	1-79	447-52D	PGT128	bnD.1	bnD.2	bnD.3	bnD.4	bnD.8	bnD.9	N49P7	N6	VRC07-523	Cd4IgG2	b12	VRC01	b6	PGT121	PGT145	PGT130	PGT135	PG16	2F5	4E10	10E8	2G12	plasma
PGV04	1	-0.294737	0.550376	0.735338	0.625799	0.184962	0.596992	0.732331	-0.184962	-0.00300752	-0.220462	-0.130622	-0.118797	0.0962406	-0.0601504	-0.0165414	-0.190977	-0.0676692	-0.0766917	0.6	0.36391	0.427068	-0.416214	-0.33985	0.383459	-0.630075	0.261654	0.482707	0.0345995	-0.481203	0.491729	-0.676692	-0.741353	-0.655639	-0.56391	-0.590977
1F7	-0.294737	1	-0.320301	-0.556391	-0.165476	-0.0691729	-0.264662	-0.306767	-0.237594	0.22406	0.311063	0.295109	-0.0992481	0.145865	0.103759	0.117293	0.487218	0.249624	0.345865	-0.0736842	0.0661654	0.0676692	0.425484	0.529323	-0.221053	0.661654	-0.0330827	-0.120301	-0.348251	0.357895	0.0571429	0.631579	0.606015	0.520301	0.442105	0.568421
3BNC117	0.550376	-0.320301	1	0.696241	0.758932	0.26015	0.690226	0.586466	0.234586	0.0586466	-0.0430355	-0.176582	0.00300752	0.0451128	-0.0330827	0.0315789	0	0.240602	-0.103759	0.410526	0.372932	0.545865	-0.396747	-0.345865	0.484211	-0.41203	0.393985	0.628571	0.189545	-0.0526316	0.601504	-0.473684	-0.469173	-0.359398	-0.230075	-0.0721805
NIH45-46	0.735338	-0.556391	0.696241	1	0.618278	0.505263	0.530827	0.691729	-0.0135338	-0.0285714	-0.217442	-0.179001	0.111278	-0.0571429	-0.0706767	-0.00601504	-0.285714	0.0135338	-0.204511	0.496241	0.469173	0.321805	-0.445877	-0.557895	0.524812	-0.639098	0.347368	0.6	0.408424	-0.221053	0.381955	-0.684211	-0.583459	-0.524812	-0.404511	-0.4
1NC9	0.625799	-0.165476	0.758932	0.618278	1	0.234675	0.532531	0.491914	0.0240692	0.0895073	0.226588	0.00362975	-0.227905	0.193306	0.18428	0.263257	0.097029	0.404663	0.0804814	0.732606	0.60173	0.488906	-0.207258	-0.301617	0.591952	-0.391125	0.106807	0.458819	0.0756208	0.0285822	0.407672	-0.453554	-0.380594	-0.232418	-0.228657	-0.0458819
BG18	0.184962	-0.0691729	0.26015	0.505263	0.234675	1	0.311278	0.282707	-0.133835	-0.0165414	0.135902	0.00483785	0.422556	-0.347368	-0.290226	-0.231579	-0.284211	-0.00902256	-0.0315789	0.406015	0.133835	-0.135338	-0.0194666	-0.192481	0.227068	-0.115789	0.410526	0.603008	0.483641	0.159398	0.318797	-0.0661654	0.150376	0.201504	0.00451128	0.228571
PG9	0.596992	-0.264662	0.690226	0.530827	0.532531	0.311278	1	0.801504	0.136842	-0.0180451	-0.0687058	-0.33865	0.130827	-0.172932	-0.318797	-0.300752	-0.210526	0.0406015	-0.0571429	0.342857	-0.106767	0.18797	-0.44495	-0.372932	0.233083	-0.442105	0.278195	0.839098	0.18428	-0.520301	0.777444	-0.451128	-0.377444	-0.366917	-0.290226	-0.213534
PGDM1400	0.732331	-0.306767	0.586466	0.691729	0.491914	0.282707	0.801504	1	0.16391	-0.193985	-0.125331	-0.377352	0.0796992	-0.207519	-0.347368	-0.207519	-0.299248	-0.0857143	-0.237594	0.266165	0.102256	0.368421	-0.406017	-0.560902	0.43609	-0.506767	0.297744	0.733835	0.112824	-0.566917	0.67218	-0.503759	-0.515789	-0.562406	-0.369925	-0.439098
PGT151	-0.184962	-0.237594	0.234586	-0.0135338	0.0240692	-0.133835	0.136842	0.16391	1	-0.371429	0.166102	-0.278177	0.246617	-0.12782	-0.189474	-0.130827	-0.231579	-0.0481203	-0.284211	-0.255639	-0.186466	0.0586466	-0.261408	-0.201504	0.296241	0.115789	-0.0887218	-0.0345865	0.203836	-0.0300752	0.153383	0.160902	-0.00902256	-0.0721805	0.333835	0.0616541
17b	-0.00300752	0.22406	0.0586466	-0.0285714	0.0895073	-0.0165414	-0.0180451	-0.193985	-0.371429	1	0.0385054	0.266082	-0.160902	0.706767	0.565414	0.554887	0.603008	0.649624	0.831579	-0.0631579	-0.0466165	-0.0932331	0.593267	0.431579	-0.386466	0.254135	0.0315789	0.00451128	-0.122602	0.204511	-0.0315789	0.108271	0.233083	0.451128	-0.168421	0.335338
1-79	-0.220462	0.311063	-0.0430355	-0.217442	0.226588	0.135902	-0.0687058	-0.125331	0.166102	0.0385054	1	0.160313	-0.0324654	-0.092866	0.271803	0.221972	0.335224	0.168367	0.150247	0.203852	-0.0332204	-0.252173	0.294144	0.0596457	-0.086826	0.359384	-0.264253	-0.0105701	-0.049094	0.416765	0.178182	0.370709	0.305778	0.372974	0.0468105	0.597212
447-52D	-0.130622	0.295109	-0.176582	-0.179001	0.00362975	0.00483785	-0.33865	-0.377352	-0.278177	0.266082	0.160313	1	-0.140298	0.227379	0.200771	0.20319	0.249149	0.379771	0.36042	0.104014	0.20319	-0.033865	0.256474	0.142717	-0.0580542	0.208028	-0.261244	-0.249149	-0.159709	0.29269	-0.0822435	0.179001	0.111271	0.179001	0.27092	0.316879
PGT128	-0.118797	-0.0992481	0.00300752	0.111278	-0.227905	0.422556	0.130827	0.0796992	0.246617	-0.160902	-0.0324654	-0.140298	1	-0.419549	-0.560902	-0.676692	-0.666165	-0.215038	-0.353383	-0.0661654	-0.317293	-0.419549	-0.0723044	-0.302256	-0.0992481	0.0165414	0.425564	0.275188	0.808575	-0.123308	0.126316	0.103759	0.26015	0.132331	0.0255639	-0.0917293
bnD.1	0.0962406	0.145865	0.0451128	-0.0571429	0.193306	-0.347368	-0.172932	-0.207519	-0.12782	0.706767	-0.092866	0.227379	-0.419549	1	0.783459	0.726316	0.613534	0.508271	0.625564	0.081203	0.24812	0.230075	0.418068	0.496241	0.0827068	0.320301	-0.100752	-0.323308	-0.239188	0.105263	-0.18797	0.180451	0.0676692	0.189474	-0.087218	0.0962406
bnD.2	-0.0601504	0.103759	-0.0330827	-0.0706767	0.18428	-0.290226	-0.318797	-0.347368	-0.189474	0.565414	0.271803	0.200771	-0.560902	0.783459	1	0.849624	0.772932	0.362406	0.514286	0.145865	0.255639	0.0406015	0.41436	0.466165	0.0421053	0.35188	-0.239098	-0.332331	-0.321926	0.41203	-0.198496	0.234586	0.108271	0.24812	-0.144361	0.279699
bnD.3	-0.0165414	0.117293	0.0315789	-0.00601504	0.263257	-0.231579	-0.300752	-0.207519	-0.130827	0.554887	0.221972	0.20319	-0.676692	0.726316	0.849624	1	0.780451	0.601504	0.630075	-0.0075188	0.366917	0.297744	0.402309	0.290226	0.138346	0.193985	-0.336842	-0.308271	-0.481384	0.393985	-0.258647	0.100752	0.0421053	0.228571	-0.0631579	0.348872
bnD.4	-0.190977	0.487218	0	-0.285714	0.097029	-0.284211	-0.210526	-0.299248	-0.231579	0.603008	0.335224	0.249149	-0.666165	0.613534	0.772932	0.780451	1	0.46015	0.598496	-0.0902256	0.142857	0.240602	0.475541	0.598496	-0.148872	0.446617	-0.321805	-0.219549	-0.613765	0.41203	-0.0330827	0.324812	0.209023	0.356391	0.135338	0.560902
bnD.8	-0.0676692	0.249624	0.240602	0.0135338	0.404663	-0.00902256	0.0406015	-0.0857143	-0.0481203	0.649624	0.168367	0.379771	-0.215038	0.508271	0.362406	0.601504	0.46015	1	0.777444	0.0285714	0.306767	0.230075	0.338348	0.0075188	0.0842105	0.117293	-0.148872	0.0496241	-0.11132	0.312782	-0.0270677	0.0451128	0.281203	0.434586	0.117293	0.518797
bnD.9	-0.0766917	0.345865	-0.103759	-0.204511	0.0804814	-0.0315789	-0.0571429	-0.237594	-0.284211	0.831579	0.150247	0.36042	-0.353383	0.625564	0.514286	0.630075	0.598496	0.777444	1	-0.0285714	0.00300752	-0.0601504	0.515401	0.377444	-0.27218	0.299248	-0.190977	-0.0827068	-0.302369	0.240602	-0.0706767	0.213534	0.35188	0.554887	-0.0345865	0.515789
N49P7	0.6	-0.0736842	0.410526	0.496241	0.732606	0.406015	0.342857	0.266165	-0.255639	-0.0631579	0.203852	0.104014	-0.0661654	0.081203	0.145865	-0.0075188	-0.0902256	0.0285714	-0.0285714	1	0.584962	0.201504	-0.203009	-0.120301	0.520301	-0.285714	0.183459	0.330827	0.264761	0	0.321805	-0.305263	-0.23609	-0.145865	-0.287218	-0.111278
N6	0.36391	0.0661654	0.372932	0.469173	0.60173	0.133835	-0.106767	0.102256	-0.186466	-0.0466165	-0.0332204	0.20319	-0.317293	0.24812	0.255639	0.366917	0.142857	0.306767	0.00300752	0.584962	1	0.645113	-0.17798	-0.183459	0.657143	-0.198496	0.0616541	-0.0255639	0.0518992	0.245113	-0.081203	-0.261654	-0.193985	-0.180451	-0.0135338	0.0120301
VRC07-523	0.427068	0.0676692	0.545865	0.321805	0.488906	-0.135338	0.18797	0.368421	0.0586466	-0.0932331	-0.252173	-0.033865	-0.419549	0.230075	0.0406015	0.297744	0.240602	0.230075	-0.0601504	0.201504	0.645113	1	-0.279948	-0.145865	0.609023	-0.290226	-0.0180451	0.0466165	-0.271531	-0.133835	0.109774	-0.312782	-0.421053	-0.36391	0.0195489	-0.123308
Cd4IgG2	-0.416214	0.425484	-0.396747	-0.445877	-0.207258	-0.0194666	-0.44495	-0.406017	-0.261408	0.593267	0.294144	0.256474	-0.0723044	0.418068	0.41436	0.402309	0.475541	0.338348	0.515401	-0.203009	-0.17798	-0.279948	1	0.600683	-0.3161	0.563604	0.0268824	-0.244723	-0.27588	0.460709	-0.219694	0.515401	0.586778	0.738803	0.142755	0.42363
b12	-0.33985	0.529323	-0.345865	-0.557895	-0.301617	-0.192481	-0.372932	-0.560902	-0.201504	0.431579	0.0596457	0.142717	-0.302256	0.496241	0.466165	0.290226	0.598496	0.0075188	0.377444	-0.120301	-0.183459	-0.145865	0.600683	1	-0.338346	0.622556	-0.0345865	-0.347368	-0.443776	0.368421	-0.126316	0.526316	0.404511	0.503759	0.372932	0.365414
VRC01	0.383459	-0.221053	0.484211	0.524812	0.591952	0.227068	0.233083	0.43609	0.296241	-0.386466	-0.086826	-0.0580542	-0.0992481	0.0827068	0.0421053	0.138346	-0.148872	0.0842105	-0.27218	0.520301	0.657143	0.609023	-0.3161	-0.338346	1	-0.240602	0.115789	0.228571	0.154945	-0.0270677	0.2	-0.195489	-0.231579	-0.27218	0.0796992	-0.16391
b6	-0.630075	0.661654	-0.41203	-0.639098	-0.391125	-0.115789	-0.442105	-0.506767	0.115789	0.254135	0.359384	0.208028	0.0165414	0.320301	0.35188	0.193985	0.446617	0.117293	0.299248	-0.285714	-0.198496	-0.290226	0.563604	0.622556	-0.240602	1	0.0511278	-0.311278	-0.152689	0.524812	-0.111278	0.969925	0.790977	0.666165	0.406015	0.628571
PGT121	0.261654	-0.0330827	0.393985	0.347368	0.106807	0.410526	0.278195	0.297744	-0.0887218	0.0315789	-0.264253	-0.261244	0.425564	-0.100752	-0.239098	-0.336842	-0.321805	-0.148872	-0.190977	0.183459	0.0616541	-0.0180451	0.0268824	-0.0345865	0.115789	0.0511278	1	0.556391	0.288078	0.150376	0.442105	0.0285714	0.0631579	-0.0105263	-0.276692	-0.145865
PGT145	0.482707	-0.120301	0.628571	0.6	0.458819	0.603008	0.839098	0.733835	-0.0345865	0.00451128	-0.0105701	-0.249149	0.275188	-0.323308	-0.332331	-0.308271	-0.219549	0.0496241	-0.0827068	0.330827	-0.0255639	0.0466165	-0.244723	-0.347368	0.228571	-0.311278	0.556391	1	0.224897	-0.160902	0.82406	-0.315789	-0.147368	-0.166917	-0.203008	-0.0496241
PGT130	0.0345995	-0.348251	0.189545	0.408424	0.0756208	0.483641	0.18428	0.112824	0.203836	-0.122602	-0.049094	-0.159709	0.808575	-0.239188	-0.321926	-0.481384	-0.613765	-0.11132	-0.302369	0.264761	0.0518992	-0.271531	-0.27588	-0.443776	0.154945	-0.152689	0.288078	0.224897	1	-0.148176	-0.0172997	-0.105303	0.110568	0.0195562	-0.124107	-0.130876
PGT135	-0.481203	0.357895	-0.0526316	-0.221053	0.0285822	0.159398	-0.520301	-0.566917	-0.0300752	0.204511	0.416765	0.29269	-0.123308	0.105263	0.41203	0.393985	0.41203	0.312782	0.240602	0	0.245113	-0.133835	0.460709	0.368421	-0.0270677	0.524812	0.150376	-0.160902	-0.148176	1	-0.162406	0.490226	0.523308	0.613534	0.333835	0.676692
PG16	0.491729	0.0571429	0.601504	0.381955	0.407672	0.318797	0.777444	0.67218	0.153383	-0.0315789	0.178182	-0.0822435	0.126316	-0.18797	-0.198496	-0.258647	-0.0330827	-0.0270677	-0.0706767	0.321805	-0.081203	0.109774	-0.219694	-0.126316	0.2	-0.111278	0.442105	0.82406	-0.0172997	-0.162406	1	-0.144361	-0.22406	-0.245113	-0.120301	0.0105263
2F5	-0.676692	0.631579	-0.473684	-0.684211	-0.453554	-0.0661654	-0.451128	-0.503759	0.160902	0.108271	0.370709	0.179001	0.103759	0.180451	0.234586	0.100752	0.324812	0.0451128	0.213534	-0.305263	-0.261654	-0.312782	0.515401	0.526316	-0.195489	0.969925	0.0285714	-0.315789	-0.105303	0.490226	-0.144361	1	0.82406	0.684211	0.409023	0.613534
4E10	-0.741353	0.606015	-0.469173	-0.583459	-0.380594	0.150376	-0.377444	-0.515789	-0.00902256	0.233083	0.305778	0.111271	0.26015	0.0676692	0.108271	0.0421053	0.209023	0.281203	0.35188	-0.23609	-0.193985	-0.421053	0.586778	0.404511	-0.231579	0.790977	0.0631579	-0.147368	0.110568	0.523308	-0.22406	0.82406	1	0.896241	0.44812	0.700752
10E8	-0.655639	0.520301	-0.359398	-0.524812	-0.232418	0.201504	-0.366917	-0.562406	-0.0721805	0.451128	0.372974	0.179001	0.132331	0.189474	0.24812	0.228571	0.356391	0.434586	0.554887	-0.145865	-0.180451	-0.36391	0.738803	0.503759	-0.27218	0.666165	-0.0105263	-0.166917	0.0195562	0.613534	-0.245113	0.684211	0.896241	1	0.365414	0.757895
2G12	-0.56391	0.442105	-0.230075	-0.404511	-0.228657	0.00451128	-0.290226	-0.369925	0.333835	-0.168421	0.0468105	0.27092	0.0255639	-0.087218	-0.144361	-0.0631579	0.135338	0.117293	-0.0345865	-0.287218	-0.0135338	0.0195489	0.142755	0.372932	0.0796992	0.406015	-0.276692	-0.203008	-0.124107	0.333835	-0.120301	0.409023	0.44812	0.365414	1	0.457143
plasma	-0.590977	0.568421	-0.0721805	-0.4	-0.0458819	0.228571	-0.213534	-0.439098	0.0616541	0.335338	0.597212	0.316879	-0.0917293	0.0962406	0.279699	0.348872	0.560902	0.518797	0.515789	-0.111278	0.0120301	-0.123308	0.42363	0.365414	-0.16391	0.628571	-0.145865	-0.0496241	-0.130876	0.676692	0.0105263	0.613534	0.700752	0.757895	0.457143	1
corresponding p-values
	PGV04	1F7	3BNC117	NIH45-46	1NC9	BG18	PG9	PGDM1400	PGT151	17b	1-79	447-52D	PGT128	bnD.1	bnD.2	bnD.3	bnD.4	bnD.8	bnD.9	N49P7	N6	VRC07-523	Cd4IgG2	b12	VRC01	b6	PGT121	PGT145	PGT130	PGT135	PG16	2F5	4E10	10E8	2G12	plasma
PGV04	0	-1e-17	0.0119196	0.000220557	0.00316358	-1e-17	0.00545199	0.000241216	-1e-17	-1e-17	-1e-17	-1e-17	-1e-17	-1e-17	-1e-17	-1e-17	-1e-17	-1e-17	-1e-17	0.00516293	-1e-17	-1e-17	-1e-17	-1e-17	-1e-17	0.00290495	-1e-17	0.0311052	-1e-17	0.031711	0.0276582	0.00105094	0.000183739	0.00169837	0.00960697	0.00607015
1F7	-1e-17	0	-1e-17	0.0108418	-1e-17	-1e-17	-1e-17	-1e-17	-1e-17	-1e-17	-1e-17	-1e-17	-1e-17	-1e-17	-1e-17	-1e-17	0.029342	-1e-17	-1e-17	-1e-17	-1e-17	-1e-17	-1e-17	0.0163941	-1e-17	0.00148622	-1e-17	-1e-17	-1e-17	-1e-17	-1e-17	0.00281829	0.00462261	0.0186832	-1e-17	0.00892276
3BNC117	0.0119196	-1e-17	0	0.000649924	0.000104648	-1e-17	0.000756395	0.00657062	-1e-17	-1e-17	-1e-17	-1e-17	-1e-17	-1e-17	-1e-17	-1e-17	-1e-17	-1e-17	-1e-17	-1e-17	-1e-17	0.0127836	-1e-17	-1e-17	0.0305085	-1e-17	-1e-17	0.00299382	-1e-17	-1e-17	0.0050232	0.03488	0.0368966	-1e-17	-1e-17	-1e-17
NIH45-46	0.000220557	0.0108418	0.000649924	0	0.00366493	0.0230592	0.0160354	0.000728485	-1e-17	-1e-17	-1e-17	-1e-17	-1e-17	-1e-17	-1e-17	-1e-17	-1e-17	-1e-17	-1e-17	0.0260515	0.0368966	-1e-17	0.0487906	0.010585	0.0175087	0.00241658	-1e-17	0.00516293	-1e-17	-1e-17	-1e-17	0.000877265	0.00692269	0.0175087	-1e-17	-1e-17
1NC9	0.00316358	-1e-17	0.000104648	0.00366493	0	-1e-17	0.0156367	0.0275909	-1e-17	-1e-17	-1e-17	-1e-17	-1e-17	-1e-17	-1e-17	-1e-17	-1e-17	-1e-17	-1e-17	0.000239258	0.00500245	0.028703	-1e-17	-1e-17	0.00596627	-1e-17	-1e-17	0.0418673	-1e-17	-1e-17	-1e-17	0.0445858	-1e-17	-1e-17	-1e-17	-1e-17
BG18	-1e-17	-1e-17	-1e-17	0.0230592	-1e-17	0	-1e-17	-1e-17	-1e-17	-1e-17	-1e-17	-1e-17	-1e-17	-1e-17	-1e-17	-1e-17	-1e-17	-1e-17	-1e-17	-1e-17	-1e-17	-1e-17	-1e-17	-1e-17	-1e-17	-1e-17	-1e-17	0.00488661	0.0307336	-1e-17	-1e-17	-1e-17	-1e-17	-1e-17	-1e-17	-1e-17
PG9	0.00545199	-1e-17	0.000756395	0.0160354	0.0156367	-1e-17	0	2.15499e-05	-1e-17	-1e-17	-1e-17	-1e-17	-1e-17	-1e-17	-1e-17	-1e-17	-1e-17	-1e-17	-1e-17	-1e-17	-1e-17	-1e-17	0.0493182	-1e-17	-1e-17	-1e-17	-1e-17	3.76906e-06	-1e-17	0.0186832	5.48829e-05	0.0458833	-1e-17	-1e-17	-1e-17	-1e-17
PGDM1400	0.000241216	-1e-17	0.00657062	0.000728485	0.0275909	-1e-17	2.15499e-05	0	-1e-17	-1e-17	-1e-17	-1e-17	-1e-17	-1e-17	-1e-17	-1e-17	-1e-17	-1e-17	-1e-17	-1e-17	-1e-17	-1e-17	-1e-17	0.0100864	-1e-17	0.0225882	-1e-17	0.000230689	-1e-17	0.00914627	0.00116843	0.023538	0.0199198	0.0098443	-1e-17	-1e-17
PGT151	-1e-17	-1e-17	-1e-17	-1e-17	-1e-17	-1e-17	-1e-17	-1e-17	0	-1e-17	-1e-17	-1e-17	-1e-17	-1e-17	-1e-17	-1e-17	-1e-17	-1e-17	-1e-17	-1e-17	-1e-17	-1e-17	-1e-17	-1e-17	-1e-17	-1e-17	-1e-17	-1e-17	-1e-17	-1e-17	-1e-17	-1e-17	-1e-17	-1e-17	-1e-17	-1e-17
17b	-1e-17	-1e-17	-1e-17	-1e-17	-1e-17	-1e-17	-1e-17	-1e-17	-1e-17	0	-1e-17	-1e-17	-1e-17	0.000494044	0.00937432	0.0111035	0.00488661	0.00193533	5.52237e-06	-1e-17	-1e-17	-1e-17	0.00582841	-1e-17	-1e-17	-1e-17	-1e-17	-1e-17	-1e-17	-1e-17	-1e-17	-1e-17	-1e-17	0.0458833	-1e-17	-1e-17
1-79	-1e-17	-1e-17	-1e-17	-1e-17	-1e-17	-1e-17	-1e-17	-1e-17	-1e-17	-1e-17	0	-1e-17	-1e-17	-1e-17	-1e-17	-1e-17	-1e-17	-1e-17	-1e-17	-1e-17	-1e-17	-1e-17	-1e-17	-1e-17	-1e-17	-1e-17	-1e-17	-1e-17	-1e-17	-1e-17	-1e-17	-1e-17	-1e-17	-1e-17	-1e-17	0.00543048
447-52D	-1e-17	-1e-17	-1e-17	-1e-17	-1e-17	-1e-17	-1e-17	-1e-17	-1e-17	-1e-17	-1e-17	0	-1e-17	-1e-17	-1e-17	-1e-17	-1e-17	-1e-17	-1e-17	-1e-17	-1e-17	-1e-17	-1e-17	-1e-17	-1e-17	-1e-17	-1e-17	-1e-17	-1e-17	-1e-17	-1e-17	-1e-17	-1e-17	-1e-17	-1e-17	-1e-17
PGT128	-1e-17	-1e-17	-1e-17	-1e-17	-1e-17	-1e-17	-1e-17	-1e-17	-1e-17	-1e-17	-1e-17	-1e-17	0	-1e-17	0.0100864	0.00105094	0.00134213	-1e-17	-1e-17	-1e-17	-1e-17	-1e-17	-1e-17	-1e-17	-1e-17	-1e-17	-1e-17	-1e-17	1.59843e-05	-1e-17	-1e-17	-1e-17	-1e-17	-1e-17	-1e-17	-1e-17
bnD.1	-1e-17	-1e-17	-1e-17	-1e-17	-1e-17	-1e-17	-1e-17	-1e-17	-1e-17	0.000494044	-1e-17	-1e-17	-1e-17	0	4.39223e-05	0.000287533	0.00401373	0.0221248	0.00317835	-1e-17	-1e-17	-1e-17	-1e-17	0.0260515	-1e-17	-1e-17	-1e-17	-1e-17	-1e-17	-1e-17	-1e-17	-1e-17	-1e-17	-1e-17	-1e-17	-1e-17
bnD.2	-1e-17	-1e-17	-1e-17	-1e-17	-1e-17	-1e-17	-1e-17	-1e-17	-1e-17	0.00937432	-1e-17	-1e-17	0.0100864	4.39223e-05	0	2.13487e-06	6.45802e-05	-1e-17	0.0203461	-1e-17	-1e-17	-1e-17	-1e-17	0.0382905	-1e-17	-1e-17	-1e-17	-1e-17	-1e-17	-1e-17	-1e-17	-1e-17	-1e-17	-1e-17	-1e-17	-1e-17
bnD.3	-1e-17	-1e-17	-1e-17	-1e-17	-1e-17	-1e-17	-1e-17	-1e-17	-1e-17	0.0111035	-1e-17	-1e-17	0.00105094	0.000287533	2.13487e-06	0	4.91395e-05	0.0050232	0.00290495	-1e-17	-1e-17	-1e-17	-1e-17	-1e-17	-1e-17	-1e-17	-1e-17	-1e-17	0.0316376	-1e-17	-1e-17	-1e-17	-1e-17	-1e-17	-1e-17	-1e-17
bnD.4	-1e-17	0.029342	-1e-17	-1e-17	-1e-17	-1e-17	-1e-17	-1e-17	-1e-17	0.00488661	-1e-17	-1e-17	0.00134213	0.00401373	6.45802e-05	4.91395e-05	0	0.0412007	0.00530584	-1e-17	-1e-17	-1e-17	0.0340756	0.00530584	-1e-17	0.0483728	-1e-17	-1e-17	0.00399615	-1e-17	-1e-17	-1e-17	-1e-17	-1e-17	-1e-17	0.0100864
bnD.8	-1e-17	-1e-17	-1e-17	-1e-17	-1e-17	-1e-17	-1e-17	-1e-17	-1e-17	0.00193533	-1e-17	-1e-17	-1e-17	0.0221248	-1e-17	0.0050232	0.0412007	0	5.48829e-05	-1e-17	-1e-17	-1e-17	-1e-17	-1e-17	-1e-17	-1e-17	-1e-17	-1e-17	-1e-17	-1e-17	-1e-17	-1e-17	-1e-17	-1e-17	-1e-17	0.0190884
bnD.9	-1e-17	-1e-17	-1e-17	-1e-17	-1e-17	-1e-17	-1e-17	-1e-17	-1e-17	5.52237e-06	-1e-17	-1e-17	-1e-17	0.00317835	0.0203461	0.00290495	0.00530584	5.48829e-05	0	-1e-17	-1e-17	-1e-17	0.0200293	-1e-17	-1e-17	-1e-17	-1e-17	-1e-17	-1e-17	-1e-17	-1e-17	-1e-17	-1e-17	0.0111035	-1e-17	0.0199198
N49P7	0.00516293	-1e-17	-1e-17	0.0260515	0.000239258	-1e-17	-1e-17	-1e-17	-1e-17	-1e-17	-1e-17	-1e-17	-1e-17	-1e-17	-1e-17	-1e-17	-1e-17	-1e-17	-1e-17	0	0.00674477	-1e-17	-1e-17	-1e-17	0.0186832	-1e-17	-1e-17	-1e-17	-1e-17	-1e-17	-1e-17	-1e-17	-1e-17	-1e-17	-1e-17	-1e-17
N6	-1e-17	-1e-17	-1e-17	0.0368966	0.00500245	-1e-17	-1e-17	-1e-17	-1e-17	-1e-17	-1e-17	-1e-17	-1e-17	-1e-17	-1e-17	-1e-17	-1e-17	-1e-17	-1e-17	0.00674477	0	0.00213069	-1e-17	-1e-17	0.00164309	-1e-17	-1e-17	-1e-17	-1e-17	-1e-17	-1e-17	-1e-17	-1e-17	-1e-17	-1e-17	-1e-17
VRC07-523	-1e-17	-1e-17	0.0127836	-1e-17	0.028703	-1e-17	-1e-17	-1e-17	-1e-17	-1e-17	-1e-17	-1e-17	-1e-17	-1e-17	-1e-17	-1e-17	-1e-17	-1e-17	-1e-17	-1e-17	0.00213069	0	-1e-17	-1e-17	0.00437051	-1e-17	-1e-17	-1e-17	-1e-17	-1e-17	-1e-17	-1e-17	-1e-17	-1e-17	-1e-17	-1e-17
Cd4IgG2	-1e-17	-1e-17	-1e-17	0.0487906	-1e-17	-1e-17	0.0493182	-1e-17	-1e-17	0.00582841	-1e-17	-1e-17	-1e-17	-1e-17	-1e-17	-1e-17	0.0340756	-1e-17	0.0200293	-1e-17	-1e-17	-1e-17	0	0.0050991	-1e-17	0.00965492	-1e-17	-1e-17	-1e-17	0.0409235	-1e-17	0.0200293	0.00653496	0.000198652	-1e-17	-1e-17
b12	-1e-17	0.0163941	-1e-17	0.010585	-1e-17	-1e-17	-1e-17	0.0100864	-1e-17	-1e-17	-1e-17	-1e-17	-1e-17	0.0260515	0.0382905	-1e-17	0.00530584	-1e-17	-1e-17	-1e-17	-1e-17	-1e-17	0.0050991	0	-1e-17	0.00337224	-1e-17	-1e-17	0.0499928	-1e-17	-1e-17	0.0171307	-1e-17	0.023538	-1e-17	-1e-17
VRC01	-1e-17	-1e-17	0.0305085	0.0175087	0.00596627	-1e-17	-1e-17	-1e-17	-1e-17	-1e-17	-1e-17	-1e-17	-1e-17	-1e-17	-1e-17	-1e-17	-1e-17	-1e-17	-1e-17	0.0186832	0.00164309	0.00437051	-1e-17	-1e-17	0	-1e-17	-1e-17	-1e-17	-1e-17	-1e-17	-1e-17	-1e-17	-1e-17	-1e-17	-1e-17	-1e-17
b6	0.00290495	0.00148622	-1e-17	0.00241658	-1e-17	-1e-17	-1e-17	0.0225882	-1e-17	-1e-17	-1e-17	-1e-17	-1e-17	-1e-17	-1e-17	-1e-17	0.0483728	-1e-17	-1e-17	-1e-17	-1e-17	-1e-17	0.00965492	0.00337224	-1e-17	0	-1e-17	-1e-17	-1e-17	0.0175087	-1e-17	1.71441e-12	3.29187e-05	0.00134213	-1e-17	0.00299382
PGT121	-1e-17	-1e-17	-1e-17	-1e-17	-1e-17	-1e-17	-1e-17	-1e-17	-1e-17	-1e-17	-1e-17	-1e-17	-1e-17	-1e-17	-1e-17	-1e-17	-1e-17	-1e-17	-1e-17	-1e-17	-1e-17	-1e-17	-1e-17	-1e-17	-1e-17	-1e-17	0	0.0108418	-1e-17	-1e-17	-1e-17	-1e-17	-1e-17	-1e-17	-1e-17	-1e-17
PGT145	0.0311052	-1e-17	0.00299382	0.00516293	0.0418673	0.00488661	3.76906e-06	0.000230689	-1e-17	-1e-17	-1e-17	-1e-17	-1e-17	-1e-17	-1e-17	-1e-17	-1e-17	-1e-17	-1e-17	-1e-17	-1e-17	-1e-17	-1e-17	-1e-17	-1e-17	-1e-17	0.0108418	0	-1e-17	-1e-17	7.94655e-06	-1e-17	-1e-17	-1e-17	-1e-17	-1e-17
PGT130	-1e-17	-1e-17	-1e-17	-1e-17	-1e-17	0.0307336	-1e-17	-1e-17	-1e-17	-1e-17	-1e-17	-1e-17	1.59843e-05	-1e-17	-1e-17	0.0316376	0.00399615	-1e-17	-1e-17	-1e-17	-1e-17	-1e-17	-1e-17	0.0499928	-1e-17	-1e-17	-1e-17	-1e-17	0	-1e-17	-1e-17	-1e-17	-1e-17	-1e-17	-1e-17	-1e-17
PGT135	0.031711	-1e-17	-1e-17	-1e-17	-1e-17	-1e-17	0.0186832	0.00914627	-1e-17	-1e-17	-1e-17	-1e-17	-1e-17	-1e-17	-1e-17	-1e-17	-1e-17	-1e-17	-1e-17	-1e-17	-1e-17	-1e-17	0.0409235	-1e-17	-1e-17	0.0175087	-1e-17	-1e-17	-1e-17	0	-1e-17	0.0282108	0.0178935	0.00401373	-1e-17	0.00105094
PG16	0.0276582	-1e-17	0.0050232	-1e-17	-1e-17	-1e-17	5.48829e-05	0.00116843	-1e-17	-1e-17	-1e-17	-1e-17	-1e-17	-1e-17	-1e-17	-1e-17	-1e-17	-1e-17	-1e-17	-1e-17	-1e-17	-1e-17	-1e-17	-1e-17	-1e-17	-1e-17	-1e-17	7.94655e-06	-1e-17	-1e-17	0	-1e-17	-1e-17	-1e-17	-1e-17	-1e-17
2F5	0.00105094	0.00281829	0.03488	0.000877265	0.0445858	-1e-17	0.0458833	0.023538	-1e-17	-1e-17	-1e-17	-1e-17	-1e-17	-1e-17	-1e-17	-1e-17	-1e-17	-1e-17	-1e-17	-1e-17	-1e-17	-1e-17	0.0200293	0.0171307	-1e-17	1.71441e-12	-1e-17	-1e-17	-1e-17	0.0282108	-1e-17	0	7.94655e-06	0.000877265	-1e-17	0.00401373
4E10	0.000183739	0.00462261	0.0368966	0.00692269	-1e-17	-1e-17	-1e-17	0.0199198	-1e-17	-1e-17	-1e-17	-1e-17	-1e-17	-1e-17	-1e-17	-1e-17	-1e-17	-1e-17	-1e-17	-1e-17	-1e-17	-1e-17	0.00653496	-1e-17	-1e-17	3.29187e-05	-1e-17	-1e-17	-1e-17	0.0178935	-1e-17	7.94655e-06	0	9.03562e-08	0.0475317	0.000578664
10E8	0.00169837	0.0186832	-1e-17	0.0175087	-1e-17	-1e-17	-1e-17	0.0098443	-1e-17	0.0458833	-1e-17	-1e-17	-1e-17	-1e-17	-1e-17	-1e-17	-1e-17	-1e-17	0.0111035	-1e-17	-1e-17	-1e-17	0.000198652	0.023538	-1e-17	0.00134213	-1e-17	-1e-17	-1e-17	0.00401373	-1e-17	0.000877265	9.03562e-08	0	-1e-17	0.000108321
2G12	0.00960697	-1e-17	-1e-17	-1e-17	-1e-17	-1e-17	-1e-17	-1e-17	-1e-17	-1e-17	-1e-17	-1e-17	-1e-17	-1e-17	-1e-17	-1e-17	-1e-17	-1e-17	-1e-17	-1e-17	-1e-17	-1e-17	-1e-17	-1e-17	-1e-17	-1e-17	-1e-17	-1e-17	-1e-17	-1e-17	-1e-17	-1e-17	0.0475317	-1e-17	0	0.0427185
plasma	0.00607015	0.00892276	-1e-17	-1e-17	-1e-17	-1e-17	-1e-17	-1e-17	-1e-17	-1e-17	0.00543048	-1e-17	-1e-17	-1e-17	-1e-17	-1e-17	0.0100864	0.0190884	0.0199198	-1e-17	-1e-17	-1e-17	-1e-17	-1e-17	-1e-17	0.00299382	-1e-17	-1e-17	-1e-17	0.00105094	-1e-17	0.00401373	0.000578664	0.000108321	0.0427185	0

[truncated: 15 more sheets: Fig 5C, Fig 6A, Fig 6B, Fig 7B, S1 Fig, S2C Fig, S2D Fig, S3 Fig, S4 Fig, S5 Fig, S7A, B, C Fig, S7D Fig, S7E Fig, S7F Fig, S8 Fig]
